# Supplementary material for: Deep mining reveals the diversity of endogenous viral elements in vertebrate genomes
Source: Nat Microbiol. 2024 Oct 22;9(11):3013–24. doi: 10.1038/s41564-024-01825-4 (PMC11521997; doi:10.1038/s41564-024-01825-4)
Supplement: Supplementary file 13 — Ectodomain tree files used to choose the ingroup for the time-calibrated evolutionary analysis. [file 41564_2024_1825_MOESM13_ESM.zip › Source_Data_Supplementary_Figure_4/ectodomain.mcmc]

[ID: 2271342904]
[ Gen -- Generation]
[ <name1>(<name2>)$acc_run2 -- Acceptance rate of move <name1> changing parameter 1 in run 2]
[ Swap(1<>2)$acc_run3 -- Acceptance rate of swaps between chains 1 and 2 in run 3]
[ StdDev(s) -- Average standard deviation of split frequencies]
Gen	Multiplier(Alpha)$acc_run1	Multiplier(Alpha)$lambda_run1	ExtSPR(Tau)$acc_run1	ExtTBR(Tau)$acc_run1	NNI(Tau)$acc_run1	ParsSPR(Tau)$acc_run1	ParsTBR(Tau)$acc_run1	Multiplier(V)$acc_run1	Multiplier(V)$lambda_run1	Nodeslider(V)$acc_run1	TLMultiplier(V)$acc_run1	TLMultiplier(V)$lambda_run1	Swap(1<>2)$acc(1)	Swap(1<>3)$acc(1)	Swap(1<>4)$acc(1)	Swap(1<>5)$acc(1)	Swap(1<>6)$acc(1)	Swap(1<>7)$acc(1)	Swap(1<>8)$acc(1)	Swap(2<>3)$acc(1)	Swap(2<>4)$acc(1)	Swap(2<>5)$acc(1)	Swap(2<>6)$acc(1)	Swap(2<>7)$acc(1)	Swap(2<>8)$acc(1)	Swap(3<>4)$acc(1)	Swap(3<>5)$acc(1)	Swap(3<>6)$acc(1)	Swap(3<>7)$acc(1)	Swap(3<>8)$acc(1)	Swap(4<>5)$acc(1)	Swap(4<>6)$acc(1)	Swap(4<>7)$acc(1)	Swap(4<>8)$acc(1)	Swap(5<>6)$acc(1)	Swap(5<>7)$acc(1)	Swap(5<>8)$acc(1)	Swap(6<>7)$acc(1)	Swap(6<>8)$acc(1)	Swap(7<>8)$acc(1)	Multiplier(Alpha)$acc_run2	Multiplier(Alpha)$lambda_run2	ExtSPR(Tau)$acc_run2	ExtTBR(Tau)$acc_run2	NNI(Tau)$acc_run2	ParsSPR(Tau)$acc_run2	ParsTBR(Tau)$acc_run2	Multiplier(V)$acc_run2	Multiplier(V)$lambda_run2
5000	NA	8.109302e-01	NA	NA	NA	NA	NA	0.543000	1.400227e+00	NA	NA	1.386294e+00	0.257669	0.094241	0.027473	0.005025	0.000000	0.000000	0.000000	0.388889	0.065789	0.012987	0.010753	0.000000	0.000000	0.225806	0.072626	0.038251	0.032086	0.000000	0.402235	0.150235	0.043716	0.005435	0.390374	0.088889	0.011050	0.256983	0.051948	0.324742	NA	8.109302e-01	NA	NA	NA	NA	NA	0.588000	1.414299e+00
10000	NA	8.109302e-01	NA	0.081000	NA	NA	NA	0.557000	1.442870e+00	0.401000	NA	1.386294e+00	0.445104	0.191892	0.096386	0.025840	0.003012	0.000000	0.000000	0.474531	0.200590	0.093851	0.052632	0.012500	0.000000	0.473684	0.181303	0.102426	0.043360	0.006369	0.550847	0.223350	0.087432	0.022161	0.501370	0.164835	0.027624	0.407932	0.155224	0.425258	NA	8.109302e-01	NA	0.103000	NA	NA	NA	0.578000	1.442870e+00
15000	NA	8.109302e-01	0.099000	0.081000	NA	NA	NA	0.560000	1.457371e+00	0.307000	NA	1.386294e+00	0.523715	0.268382	0.133205	0.033557	0.007707	0.003466	0.003497	0.542373	0.240481	0.113208	0.051429	0.017928	0.001805	0.500928	0.215139	0.122486	0.055556	0.017647	0.576208	0.268206	0.125234	0.047445	0.597806	0.252354	0.076923	0.516605	0.201536	0.479204	NA	8.109302e-01	0.106000	0.103000	NA	NA	NA	0.584000	1.472018e+00
20000	NA	8.109302e-01	0.099000	0.052000	0.122000	0.120000	0.065000	0.556000	1.501755e+00	0.307000	0.134000	1.372501e+00	0.577485	0.322759	0.174419	0.059873	0.019830	0.006640	0.002706	0.578581	0.302857	0.164948	0.085366	0.023426	0.005457	0.567455	0.300741	0.148629	0.065753	0.015692	0.597203	0.303714	0.134181	0.046218	0.616667	0.263309	0.073509	0.507714	0.209895	0.489906	NA	8.109302e-01	0.106000	0.103000	0.134000	0.131000	0.078000	0.580000	1.501755e+00
25000	NA	8.109302e-01	0.081000	0.052000	0.122000	0.120000	0.065000	0.555000	1.532092e+00	0.330000	0.134000	1.372501e+00	0.604819	0.347588	0.175115	0.072479	0.021640	0.006608	0.003282	0.590034	0.308227	0.162763	0.086957	0.027397	0.008772	0.579121	0.328520	0.164114	0.070961	0.018141	0.618523	0.332282	0.151616	0.071190	0.629913	0.298969	0.104377	0.539933	0.264846	0.527273	NA	8.109302e-01	0.069000	0.053000	0.134000	0.131000	0.078000	0.566000	1.532092e+00
30000	NA	8.109302e-01	0.081000	0.059000	0.122000	0.120000	0.065000	0.531000	1.563043e+00	0.323000	0.134000	1.372501e+00	0.606178	0.362799	0.189885	0.075825	0.024141	0.006470	0.004575	0.606903	0.325983	0.173134	0.098039	0.025024	0.008242	0.597450	0.344246	0.174932	0.071300	0.025592	0.629326	0.342367	0.145131	0.071099	0.624314	0.318827	0.113051	0.543827	0.300781	0.547016	NA	8.109302e-01	0.069000	0.041000	0.134000	0.131000	0.078000	0.560000	1.563043e+00
35000	NA	8.109302e-01	0.067000	0.059000	0.102000	0.092000	0.033000	0.554000	1.594618e+00	0.323000	0.108000	1.358844e+00	0.601302	0.351867	0.182645	0.072948	0.026400	0.007126	0.003931	0.616639	0.330128	0.174320	0.095847	0.029118	0.007855	0.603312	0.361577	0.176289	0.079693	0.029654	0.631621	0.341615	0.153846	0.082213	0.628326	0.330612	0.135262	0.561843	0.318143	0.571761	NA	8.109302e-01	0.071000	0.041000	0.110000	0.073000	0.039000	0.526000	1.594618e+00
40000	NA	8.109302e-01	0.060000	0.050000	0.102000	0.092000	0.033000	0.529000	1.610644e+00	0.324000	0.108000	1.358844e+00	0.616976	0.349548	0.179799	0.075248	0.025965	0.009078	0.004084	0.615494	0.335894	0.178676	0.092372	0.033675	0.008972	0.613306	0.365148	0.181204	0.083163	0.026792	0.634078	0.346685	0.162974	0.078659	0.631042	0.341772	0.145920	0.583215	0.331614	0.577104	NA	8.109302e-01	0.071000	0.047000	0.110000	0.073000	0.039000	0.555000	1.626832e+00
45000	NA	8.109302e-01	0.060000	0.050000	0.102000	0.092000	0.033000	0.540000	1.643181e+00	0.296000	0.108000	1.358844e+00	0.635845	0.364764	0.184994	0.078963	0.030663	0.011002	0.004245	0.624288	0.354384	0.188852	0.102194	0.037613	0.010385	0.616625	0.381714	0.194478	0.090688	0.027220	0.641137	0.349383	0.176471	0.084991	0.640218	0.348910	0.159216	0.597231	0.348624	0.600119	NA	8.109302e-01	0.069000	0.047000	0.110000	0.073000	0.039000	0.534000	1.659696e+00
50000	0.349000	8.190802e-01	0.060000	0.044000	0.102000	0.092000	0.038000	0.535000	1.693224e+00	0.296000	0.108000	1.358844e+00	0.645833	0.376893	0.188153	0.079140	0.031390	0.010929	0.003853	0.639483	0.360381	0.187427	0.101408	0.038305	0.013812	0.624442	0.391806	0.204767	0.095107	0.028472	0.644247	0.358501	0.186705	0.092623	0.653718	0.355367	0.166853	0.607002	0.365273	0.610487	NA	8.109302e-01	0.069000	0.047000	0.110000	0.073000	0.039000	0.514000	1.693224e+00
55000	0.349000	8.190802e-01	0.068000	0.044000	0.104000	0.075000	0.038000	0.535000	1.710241e+00	0.305000	0.119000	1.345323e+00	0.657056	0.383240	0.194812	0.078365	0.029828	0.010375	0.003502	0.648704	0.366650	0.185458	0.097523	0.037349	0.013013	0.629724	0.388948	0.204173	0.095856	0.026604	0.646378	0.356072	0.185361	0.087021	0.653340	0.357548	0.167850	0.612539	0.363398	0.612997	0.307000	8.190802e-01	0.049000	0.047000	0.081000	0.064000	0.035000	0.528000	1.727429e+00
60000	0.349000	8.190802e-01	0.068000	0.050000	0.104000	0.075000	0.038000	0.524000	1.744790e+00	0.315000	0.119000	1.345323e+00	0.660351	0.388499	0.194498	0.084071	0.031221	0.009515	0.003687	0.651000	0.367974	0.188580	0.097769	0.036479	0.012838	0.631678	0.392560	0.199456	0.092831	0.028243	0.649243	0.360955	0.190385	0.082581	0.657579	0.361360	0.175162	0.617399	0.367101	0.620027	0.307000	8.190802e-01	0.049000	0.049000	0.081000	0.064000	0.035000	0.511000	1.762326e+00
65000	0.349000	8.190802e-01	0.071000	0.050000	0.104000	0.075000	0.038000	0.488000	1.780037e+00	0.340000	0.119000	1.345323e+00	0.665955	0.384615	0.190018	0.085306	0.031371	0.008776	0.003426	0.650107	0.363873	0.186231	0.095009	0.034452	0.013445	0.631261	0.394035	0.196324	0.091489	0.027427	0.647929	0.364189	0.197415	0.086627	0.660060	0.359177	0.179156	0.620957	0.370107	0.617233	0.307000	8.190802e-01	0.077000	0.049000	0.081000	0.064000	0.035000	0.515000	1.797927e+00
70000	0.349000	8.190802e-01	0.071000	0.035000	0.096000	0.085000	0.033000	0.511000	1.815996e+00	0.340000	0.115000	1.331937e+00	0.659634	0.379213	0.194826	0.088805	0.035102	0.009328	0.003614	0.654938	0.372936	0.193878	0.095857	0.037144	0.014601	0.636509	0.401099	0.203740	0.093823	0.032847	0.654331	0.372731	0.202940	0.089558	0.663221	0.363081	0.182400	0.626699	0.367964	0.615325	0.307000	8.190802e-01	0.072000	0.049000	0.102000	0.070000	0.025000	0.492000	1.815996e+00
75000	0.349000	8.190802e-01	0.074000	0.035000	0.096000	0.085000	0.033000	0.511000	1.852682e+00	0.304000	0.115000	1.331937e+00	0.658727	0.381859	0.196321	0.089063	0.035172	0.008711	0.003745	0.656573	0.376653	0.193316	0.097312	0.037670	0.013986	0.641769	0.396457	0.205175	0.098756	0.031710	0.654539	0.372155	0.204589	0.087209	0.663185	0.371385	0.178999	0.629075	0.364688	0.619167	0.307000	8.190802e-01	0.072000	0.049000	0.102000	0.070000	0.025000	0.495000	1.871302e+00
80000	0.349000	8.190802e-01	0.074000	0.042000	0.096000	0.085000	0.033000	0.478000	1.890109e+00	0.357000	0.115000	1.331937e+00	0.656696	0.385391	0.203042	0.092860	0.036793	0.008225	0.004197	0.664941	0.381663	0.205392	0.100669	0.038726	0.013817	0.644915	0.404980	0.209310	0.096630	0.032178	0.655471	0.376382	0.206115	0.085121	0.664577	0.370754	0.175395	0.630007	0.362144	0.620596	0.307000	8.190802e-01	0.072000	0.043000	0.102000	0.070000	0.025000	0.474000	1.890109e+00
85000	0.349000	8.190802e-01	0.073000	0.042000	0.096000	0.058000	0.028000	0.461000	1.928291e+00	0.357000	0.091000	1.318684e+00	0.660750	0.388652	0.203925	0.094953	0.038825	0.008366	0.004283	0.663086	0.376632	0.203125	0.099141	0.038631	0.015334	0.649984	0.409560	0.208907	0.097245	0.032879	0.657989	0.384281	0.206603	0.088903	0.666886	0.371044	0.175676	0.630233	0.369714	0.625842	0.307000	8.190802e-01	0.068000	0.043000	0.111000	0.072000	0.019000	0.484000	1.928291e+00
90000	0.349000	8.190802e-01	0.073000	0.048000	0.096000	0.058000	0.028000	0.476000	1.967245e+00	0.325000	0.091000	1.318684e+00	0.663551	0.392320	0.207286	0.097940	0.039149	0.008167	0.004378	0.662562	0.382669	0.206539	0.099720	0.040038	0.016575	0.655108	0.412068	0.212831	0.097397	0.033239	0.659816	0.387198	0.209518	0.091131	0.665110	0.372049	0.179789	0.632242	0.374115	0.629562	0.307000	8.190802e-01	0.068000	0.050000	0.111000	0.072000	0.019000	0.491000	1.967245e+00
95000	0.349000	8.190802e-01	0.061000	0.048000	0.096000	0.058000	0.028000	0.446000	2.006986e+00	0.304000	0.091000	1.318684e+00	0.668544	0.392743	0.211859	0.101159	0.040035	0.008656	0.004156	0.670259	0.384477	0.207649	0.100888	0.040872	0.015974	0.660693	0.413941	0.213626	0.095627	0.033392	0.660652	0.387615	0.208396	0.089858	0.668131	0.368771	0.179942	0.626524	0.371027	0.633112	0.307000	8.190802e-01	0.067000	0.050000	0.111000	0.072000	0.019000	0.468000	2.006986e+00
100000	0.312000	8.273121e-01	0.061000	0.050000	0.096000	0.058000	0.030000	0.447000	2.047530e+00	0.318000	0.138000	1.305563e+00	0.673331	0.399337	0.215437	0.102764	0.042960	0.010109	0.004806	0.669059	0.382846	0.205974	0.100112	0.041151	0.015807	0.659759	0.412721	0.213717	0.097379	0.035073	0.659135	0.387680	0.212827	0.092832	0.668623	0.377606	0.181692	0.632779	0.379879	0.639241	0.307000	8.190802e-01	0.067000	0.052000	0.111000	0.084000	0.019000	0.447000	2.047530e+00
105000	0.312000	8.273121e-01	0.073000	0.050000	0.101000	0.089000	0.030000	0.458000	2.088893e+00	0.318000	0.138000	1.305563e+00	0.673535	0.399842	0.214670	0.099898	0.042503	0.009916	0.005102	0.673228	0.386450	0.203899	0.101981	0.039813	0.016698	0.664528	0.408941	0.213536	0.096027	0.035083	0.659995	0.389666	0.215804	0.095114	0.672092	0.383094	0.183814	0.637116	0.380099	0.643063	0.336000	8.273121e-01	0.065000	0.052000	0.098000	0.084000	0.031000	0.476000	2.088893e+00
110000	0.312000	8.273121e-01	0.073000	0.049000	0.101000	0.089000	0.030000	0.451000	2.131091e+00	0.306000	0.138000	1.305563e+00	0.673354	0.400101	0.210580	0.098629	0.041341	0.010176	0.005387	0.673929	0.389119	0.203708	0.100587	0.039622	0.016431	0.661742	0.407987	0.212942	0.094642	0.035824	0.662302	0.388690	0.215437	0.096686	0.671835	0.382863	0.184024	0.635617	0.382862	0.646177	0.336000	8.273121e-01	0.065000	0.049000	0.098000	0.084000	0.031000	0.453000	2.131091e+00
115000	0.312000	8.273121e-01	0.084000	0.049000	0.101000	0.089000	0.030000	0.485000	2.174142e+00	0.331000	0.138000	1.305563e+00	0.673049	0.398739	0.211491	0.100377	0.040394	0.010270	0.005148	0.674079	0.391681	0.205628	0.100268	0.039840	0.016509	0.666342	0.410884	0.217298	0.097176	0.037916	0.664987	0.388767	0.215190	0.095874	0.671860	0.382542	0.183136	0.639862	0.383246	0.645223	0.336000	8.273121e-01	0.062000	0.049000	0.098000	0.084000	0.031000	0.459000	2.174142e+00
120000	0.312000	8.273121e-01	0.084000	0.041000	0.088000	0.079000	0.031000	0.443000	2.218063e+00	0.331000	0.129000	1.292572e+00	0.677442	0.403819	0.213832	0.102901	0.040213	0.010073	0.004940	0.677102	0.391655	0.207297	0.100491	0.039511	0.016088	0.666046	0.406844	0.217401	0.095872	0.036266	0.663366	0.389771	0.213095	0.094137	0.672289	0.382974	0.183847	0.640378	0.383671	0.645258	0.336000	8.273121e-01	0.074000	0.046000	0.085000	0.078000	0.033000	0.418000	2.218063e+00
125000	0.312000	8.273121e-01	0.054000	0.041000	0.088000	0.079000	0.031000	0.456000	2.262871e+00	0.344000	0.129000	1.292572e+00	0.678251	0.406682	0.218256	0.104953	0.042185	0.010605	0.004943	0.679295	0.394941	0.211367	0.103410	0.041495	0.016165	0.667782	0.410274	0.217763	0.096474	0.037486	0.665347	0.394170	0.215005	0.092487	0.674387	0.383056	0.183926	0.638876	0.379168	0.648941	0.336000	8.273121e-01	0.074000	0.046000	0.085000	0.078000	0.033000	0.461000	2.262871e+00
130000	0.312000	8.273121e-01	0.054000	0.040000	0.088000	0.079000	0.031000	0.455000	2.308584e+00	0.302000	0.129000	1.292572e+00	0.679233	0.409938	0.220796	0.105086	0.042166	0.011047	0.004971	0.678947	0.397123	0.210422	0.104548	0.041081	0.016199	0.670096	0.410256	0.216051	0.098385	0.038785	0.666172	0.394612	0.216370	0.092314	0.677915	0.385510	0.187023	0.642577	0.385484	0.649745	0.336000	8.273121e-01	0.074000	0.047000	0.085000	0.078000	0.033000	0.432000	2.308584e+00
135000	0.312000	8.273121e-01	0.069000	0.040000	0.100000	0.065000	0.030000	0.423000	2.355220e+00	0.302000	0.115000	1.279711e+00	0.682074	0.415347	0.223433	0.107208	0.043728	0.011109	0.004989	0.681993	0.401009	0.212707	0.103684	0.042490	0.015777	0.668877	0.408598	0.215706	0.098404	0.037917	0.665786	0.395898	0.218362	0.094062	0.677473	0.387712	0.187014	0.644687	0.385204	0.653115	0.336000	8.273121e-01	0.067000	0.047000	0.085000	0.063000	0.035000	0.418000	2.355220e+00
140000	0.312000	8.273121e-01	0.069000	0.047000	0.100000	0.065000	0.030000	0.428000	2.402799e+00	0.321000	0.115000	1.279711e+00	0.681180	0.413065	0.222963	0.106143	0.043521	0.011301	0.005228	0.682555	0.402803	0.211429	0.103676	0.041376	0.016239	0.671126	0.406417	0.218200	0.098086	0.037186	0.668299	0.398008	0.218009	0.094136	0.677484	0.387413	0.188851	0.645083	0.384851	0.652928	0.336000	8.273121e-01	0.053000	0.048000	0.072000	0.063000	0.035000	0.397000	2.402799e+00
145000	0.312000	8.273121e-01	0.068000	0.047000	0.100000	0.065000	0.030000	0.438000	2.451339e+00	0.329000	0.115000	1.279711e+00	0.675985	0.409520	0.222655	0.105145	0.043070	0.010901	0.005030	0.681088	0.400587	0.210184	0.102762	0.042570	0.015673	0.671037	0.406968	0.219811	0.100134	0.038156	0.668623	0.396455	0.221201	0.095418	0.677868	0.391614	0.190092	0.646967	0.387167	0.653714	0.336000	8.273121e-01	0.053000	0.048000	0.072000	0.063000	0.035000	0.392000	2.451339e+00
150000	0.322000	8.356267e-01	0.068000	0.049000	0.100000	0.071000	0.022000	0.417000	2.500859e+00	0.327000	0.115000	1.279711e+00	0.676443	0.405977	0.223719	0.106961	0.044052	0.010695	0.005218	0.682010	0.405762	0.211965	0.102502	0.043165	0.015748	0.673776	0.407683	0.221189	0.100610	0.039318	0.668327	0.394477	0.223209	0.096087	0.676877	0.393089	0.188592	0.649282	0.387775	0.655962	0.347000	8.356267e-01	0.053000	0.039000	0.072000	0.063000	0.035000	0.388000	2.500859e+00
155000	0.322000	8.356267e-01	0.065000	0.049000	0.101000	0.071000	0.022000	0.449000	2.551380e+00	0.327000	0.103000	1.266978e+00	0.681008	0.408446	0.226029	0.109187	0.044492	0.011095	0.005224	0.681529	0.406758	0.212283	0.102402	0.043902	0.016191	0.676904	0.409529	0.221948	0.103220	0.039421	0.670064	0.394366	0.223177	0.096263	0.674784	0.393003	0.190605	0.650091	0.386912	0.657194	0.347000	8.356267e-01	0.075000	0.039000	0.087000	0.072000	0.037000	0.412000	2.551380e+00
160000	0.322000	8.356267e-01	0.065000	0.044000	0.101000	0.071000	0.022000	0.389000	2.602921e+00	0.333000	0.103000	1.266978e+00	0.678963	0.407918	0.224472	0.109396	0.043908	0.011470	0.005060	0.681045	0.409227	0.212758	0.101597	0.043625	0.016106	0.678993	0.411817	0.223590	0.102275	0.039340	0.670318	0.394130	0.221591	0.094385	0.673341	0.394015	0.191675	0.650673	0.388344	0.661344	0.347000	8.356267e-01	0.054000	0.039000	0.087000	0.072000	0.037000	0.384000	2.602921e+00
165000	0.322000	8.356267e-01	0.078000	0.044000	0.101000	0.071000	0.022000	0.401000	2.655503e+00	0.327000	0.103000	1.266978e+00	0.676892	0.407270	0.227460	0.111959	0.044261	0.012129	0.005588	0.685126	0.413144	0.217195	0.106737	0.046315	0.017197	0.678973	0.411479	0.226737	0.103171	0.039597	0.669708	0.396578	0.222548	0.097183	0.674615	0.394581	0.192405	0.651645	0.387625	0.660660	0.347000	8.356267e-01	0.054000	0.039000	0.087000	0.072000	0.037000	0.401000	2.655503e+00
170000	0.322000	8.356267e-01	0.078000	0.055000	0.107000	0.064000	0.026000	0.363000	2.709148e+00	0.327000	0.122000	1.254371e+00	0.676915	0.410286	0.226302	0.111556	0.044233	0.012233	0.005587	0.688191	0.414343	0.217421	0.106113	0.046488	0.017221	0.679564	0.410982	0.226097	0.103493	0.039736	0.669121	0.396310	0.223559	0.097031	0.675569	0.393092	0.192276	0.651236	0.388147	0.659210	0.347000	8.356267e-01	0.054000	0.051000	0.086000	0.086000	0.025000	0.382000	2.709148e+00
175000	0.322000	8.356267e-01	0.073000	0.055000	0.107000	0.064000	0.026000	0.380000	2.763877e+00	0.326000	0.122000	1.254371e+00	0.677471	0.410811	0.225368	0.110781	0.043829	0.012540	0.005580	0.687905	0.416236	0.216030	0.106393	0.046527	0.016758	0.679227	0.409737	0.225671	0.103995	0.039660	0.669050	0.398749	0.223372	0.096439	0.675465	0.392029	0.191360	0.652104	0.386050	0.660479	0.347000	8.356267e-01	0.067000	0.051000	0.086000	0.086000	0.025000	0.381000	2.763877e+00
180000	0.322000	8.356267e-01	0.073000	0.047000	0.107000	0.064000	0.026000	0.368000	2.819711e+00	0.316000	0.122000	1.254371e+00	0.676480	0.410772	0.224694	0.110012	0.044390	0.012483	0.005574	0.686981	0.415751	0.215194	0.106704	0.046331	0.016573	0.678820	0.409922	0.223064	0.104808	0.039289	0.669599	0.399063	0.222362	0.096230	0.674242	0.390905	0.191529	0.651324	0.386528	0.661529	0.347000	8.356267e-01	0.067000	0.041000	0.086000	0.086000	0.025000	0.374000	2.819711e+00
185000	0.322000	8.356267e-01	0.061000	0.047000	0.091000	0.067000	0.036000	0.363000	2.876673e+00	0.316000	0.118000	1.241890e+00	0.677434	0.413148	0.225255	0.110255	0.044494	0.012412	0.005574	0.688426	0.418054	0.216316	0.106180	0.046644	0.016763	0.679634	0.409836	0.221846	0.104986	0.038561	0.669919	0.399088	0.222990	0.098822	0.671776	0.389883	0.194314	0.651641	0.387786	0.663625	0.347000	8.356267e-01	0.067000	0.041000	0.086000	0.087000	0.028000	0.382000	2.876673e+00
190000	0.322000	8.356267e-01	0.061000	0.041000	0.091000	0.067000	0.036000	0.344000	2.934785e+00	0.301000	0.118000	1.241890e+00	0.677936	0.413570	0.226740	0.109433	0.044373	0.012839	0.005421	0.686517	0.417275	0.215364	0.105605	0.045999	0.016607	0.679088	0.407809	0.221839	0.104471	0.038410	0.668864	0.399082	0.222189	0.099405	0.672877	0.391025	0.194342	0.652427	0.386543	0.661900	0.347000	8.356267e-01	0.088000	0.059000	0.101000	0.087000	0.028000	0.340000	2.934785e+00
195000	0.322000	8.356267e-01	0.073000	0.041000	0.091000	0.067000	0.036000	0.361000	2.994072e+00	0.334000	0.118000	1.241890e+00	0.677571	0.412110	0.224743	0.108437	0.043398	0.012579	0.005293	0.684307	0.414418	0.213503	0.104062	0.045249	0.016176	0.678882	0.407761	0.218785	0.104896	0.037532	0.669238	0.400029	0.222012	0.099660	0.673347	0.392769	0.194960	0.653450	0.386440	0.662395	0.347000	8.356267e-01	0.088000	0.059000	0.101000	0.087000	0.028000	0.333000	2.994072e+00
200000	0.322000	8.356267e-01	0.073000	0.055000	0.091000	0.079000	0.032000	0.317000	3.054556e+00	0.307000	0.118000	1.241890e+00	0.674558	0.410353	0.223601	0.108621	0.043683	0.012526	0.005573	0.683506	0.415158	0.215463	0.104705	0.045442	0.016347	0.678844	0.409247	0.219669	0.103549	0.037879	0.670527	0.399944	0.221086	0.100028	0.673749	0.389568	0.195564	0.654455	0.389881	0.665507	0.347000	8.356267e-01	0.082000	0.054000	0.101000	0.084000	0.028000	0.356000	3.054556e+00
205000	0.336000	8.440249e-01	0.072000	0.055000	0.092000	0.079000	0.032000	0.336000	3.116262e+00	0.307000	0.125000	1.229533e+00	0.673771	0.409630	0.222850	0.107709	0.043742	0.013058	0.005705	0.683777	0.414429	0.215207	0.105113	0.045196	0.016533	0.677785	0.409566	0.220305	0.104843	0.038682	0.670399	0.402062	0.223222	0.100717	0.674320	0.391485	0.197324	0.656418	0.392181	0.667526	0.321000	8.440249e-01	0.082000	0.054000	0.086000	0.084000	0.041000	0.347000	3.116262e+00
210000	0.336000	8.440249e-01	0.072000	0.045000	0.092000	0.079000	0.032000	0.373000	3.179215e+00	0.320000	0.125000	1.229533e+00	0.672624	0.409656	0.222640	0.107212	0.043633	0.013009	0.005555	0.685161	0.415972	0.216863	0.105990	0.046385	0.016305	0.677892	0.410089	0.219961	0.105284	0.038672	0.670264	0.402623	0.224252	0.100409	0.673858	0.391879	0.197602	0.657516	0.391603	0.667066	0.321000	8.440249e-01	0.061000	0.063000	0.086000	0.084000	0.041000	0.343000	3.179215e+00
215000	0.336000	8.440249e-01	0.065000	0.045000	0.092000	0.079000	0.026000	0.340000	3.243439e+00	0.330000	0.125000	1.229533e+00	0.672836	0.411426	0.223396	0.106675	0.044550	0.013361	0.005676	0.686252	0.417259	0.215999	0.106698	0.046158	0.016849	0.679173	0.409303	0.220693	0.104717	0.038727	0.670220	0.403490	0.222927	0.099935	0.673217	0.392711	0.197890	0.658144	0.393505	0.668925	0.321000	8.440249e-01	0.061000	0.063000	0.086000	0.084000	0.041000	0.348000	3.243439e+00
220000	0.336000	8.440249e-01	0.065000	0.053000	0.105000	0.092000	0.026000	0.335000	3.308961e+00	0.330000	0.130000	1.217299e+00	0.670937	0.409602	0.223059	0.107637	0.044696	0.013754	0.005797	0.686964	0.416720	0.215719	0.106980	0.046482	0.017133	0.680656	0.409511	0.222139	0.105934	0.039161	0.670309	0.406329	0.225427	0.099861	0.675260	0.396527	0.198985	0.659484	0.392660	0.667006	0.321000	8.440249e-01	0.065000	0.063000	0.099000	0.069000	0.043000	0.317000	3.308961e+00
225000	0.336000	8.440249e-01	0.066000	0.053000	0.105000	0.092000	0.026000	0.322000	3.375807e+00	0.314000	0.130000	1.217299e+00	0.671423	0.409765	0.223829	0.107619	0.044082	0.013668	0.005671	0.687940	0.415953	0.216091	0.105656	0.045914	0.016847	0.679153	0.409665	0.219910	0.105159	0.039333	0.668656	0.404871	0.224399	0.099099	0.675109	0.395161	0.200496	0.660571	0.394710	0.668324	0.321000	8.440249e-01	0.065000	0.047000	0.099000	0.069000	0.043000	0.329000	3.375807e+00
230000	0.336000	8.440249e-01	0.066000	0.038000	0.105000	0.092000	0.026000	0.309000	3.478615e+00	0.322000	0.130000	1.217299e+00	0.672288	0.411937	0.225098	0.108969	0.043651	0.014136	0.005648	0.688582	0.415786	0.215515	0.105059	0.046175	0.016701	0.679352	0.409826	0.218177	0.104588	0.039089	0.668939	0.406048	0.225946	0.099480	0.674566	0.396303	0.201794	0.662500	0.395989	0.668818	0.321000	8.440249e-01	0.080000	0.047000	0.099000	0.069000	0.043000	0.301000	3.444002e+00
235000	0.336000	8.440249e-01	0.079000	0.038000	0.092000	0.072000	0.037000	0.313000	3.548888e+00	0.322000	0.137000	1.205186e+00	0.673079	0.412482	0.225248	0.108282	0.043350	0.013834	0.005522	0.688124	0.413905	0.214802	0.104657	0.045735	0.016695	0.679212	0.410375	0.216845	0.104263	0.039153	0.668094	0.405180	0.228011	0.100260	0.672153	0.398483	0.203388	0.665149	0.397936	0.668970	0.321000	8.440249e-01	0.080000	0.051000	0.085000	0.082000	0.032000	0.318000	3.513576e+00
240000	0.336000	8.440249e-01	0.079000	0.047000	0.092000	0.072000	0.037000	0.312000	3.620580e+00	0.330000	0.137000	1.205186e+00	0.674497	0.413051	0.225584	0.108021	0.043388	0.013908	0.005404	0.688053	0.415361	0.215078	0.104387	0.045551	0.016580	0.679725	0.410125	0.217882	0.104596	0.039049	0.668341	0.404188	0.226877	0.100916	0.672774	0.399078	0.204398	0.666158	0.398754	0.669271	0.321000	8.440249e-01	0.070000	0.051000	0.085000	0.082000	0.032000	0.324000	3.584555e+00
245000	0.336000	8.440249e-01	0.056000	0.047000	0.092000	0.072000	0.037000	0.331000	3.693721e+00	0.356000	0.137000	1.205186e+00	0.673291	0.413560	0.226893	0.108588	0.043331	0.013843	0.005412	0.689109	0.416763	0.216232	0.104394	0.046043	0.016937	0.679824	0.409955	0.217547	0.104848	0.039303	0.667582	0.404786	0.226639	0.100091	0.672740	0.400811	0.203321	0.667434	0.397973	0.667199	0.321000	8.440249e-01	0.070000	0.043000	0.085000	0.082000	0.032000	0.288000	3.656968e+00
250000	0.336000	8.440249e-01	0.056000	0.059000	0.092000	0.096000	0.035000	0.309000	3.768339e+00	0.356000	0.137000	1.205186e+00	0.674460	0.415416	0.228996	0.109993	0.043762	0.013847	0.005524	0.688973	0.418254	0.216519	0.103302	0.046583	0.016725	0.681959	0.411078	0.216026	0.104774	0.038569	0.667339	0.403097	0.226494	0.099833	0.672144	0.401066	0.203472	0.667683	0.398372	0.668158	0.321000	8.440249e-01	0.072000	0.043000	0.083000	0.080000	0.032000	0.290000	3.730843e+00
255000	0.312000	8.525075e-01	0.062000	0.059000	0.082000	0.096000	0.035000	0.315000	3.806211e+00	0.332000	0.143000	1.193195e+00	0.675213	0.416052	0.231049	0.110991	0.043681	0.013912	0.005411	0.689991	0.417584	0.216744	0.102713	0.047233	0.016565	0.681410	0.411336	0.215540	0.103883	0.038533	0.667839	0.402180	0.225500	0.099989	0.671547	0.401048	0.203736	0.668217	0.397876	0.669010	0.328000	8.525075e-01	0.072000	0.051000	0.083000	0.080000	0.039000	0.288000	3.806211e+00
260000	0.312000	8.525075e-01	0.062000	0.058000	0.082000	0.096000	0.035000	0.294000	3.883102e+00	0.306000	0.143000	1.193195e+00	0.675788	0.416514	0.232104	0.111147	0.044407	0.013896	0.005403	0.690136	0.419200	0.217387	0.102691	0.047661	0.016557	0.682074	0.411299	0.215365	0.104285	0.038029	0.667531	0.401967	0.224653	0.100291	0.672915	0.401640	0.204560	0.668110	0.397418	0.669111	0.328000	8.525075e-01	0.065000	0.051000	0.083000	0.080000	0.039000	0.283000	3.883102e+00
265000	0.312000	8.525075e-01	0.080000	0.058000	0.082000	0.096000	0.025000	0.308000	3.961546e+00	0.325000	0.143000	1.193195e+00	0.676421	0.416075	0.231534	0.111970	0.045294	0.014148	0.005398	0.689499	0.418617	0.218211	0.102820	0.047655	0.016739	0.682208	0.413365	0.216750	0.105419	0.038365	0.668859	0.403386	0.225255	0.100497	0.673428	0.401395	0.203816	0.669501	0.398123	0.670965	0.328000	8.525075e-01	0.065000	0.043000	0.083000	0.092000	0.039000	0.272000	3.961546e+00
270000	0.312000	8.525075e-01	0.080000	0.041000	0.110000	0.098000	0.025000	0.296000	4.041574e+00	0.325000	0.149000	1.181322e+00	0.675190	0.414517	0.230570	0.111693	0.045092	0.013895	0.005288	0.688735	0.419003	0.220679	0.102996	0.046785	0.016412	0.682303	0.413892	0.216381	0.104197	0.038366	0.668614	0.402952	0.224671	0.099896	0.672484	0.400464	0.202297	0.669862	0.397553	0.670047	0.328000	8.525075e-01	0.066000	0.043000	0.086000	0.092000	0.024000	0.293000	4.041574e+00
275000	0.312000	8.525075e-01	0.072000	0.041000	0.110000	0.098000	0.025000	0.255000	4.123219e+00	0.340000	0.149000	1.181322e+00	0.676355	0.417092	0.231636	0.113295	0.045331	0.014271	0.005402	0.689746	0.420051	0.220650	0.103546	0.046416	0.016355	0.682605	0.415112	0.216783	0.103798	0.039170	0.668415	0.404752	0.225218	0.099847	0.672681	0.399337	0.202073	0.669492	0.397943	0.671815	0.328000	8.525075e-01	0.066000	0.041000	0.086000	0.092000	0.024000	0.293000	4.123219e+00
280000	0.312000	8.525075e-01	0.072000	0.047000	0.110000	0.098000	0.025000	0.274000	4.206514e+00	0.317000	0.149000	1.181322e+00	0.675574	0.417026	0.230357	0.112476	0.044809	0.014404	0.005309	0.688940	0.419687	0.219824	0.103827	0.046110	0.016481	0.682254	0.415386	0.217349	0.103760	0.039798	0.669289	0.405213	0.225274	0.099950	0.673144	0.399553	0.203718	0.669880	0.397655	0.671760	0.328000	8.525075e-01	0.053000	0.041000	0.086000	0.092000	0.024000	0.271000	4.206514e+00
285000	0.312000	8.525075e-01	0.064000	0.047000	0.099000	0.068000	0.040000	0.259000	4.291491e+00	0.317000	0.149000	1.181322e+00	0.674735	0.416617	0.229343	0.111458	0.044665	0.014138	0.005315	0.689956	0.419041	0.219464	0.102471	0.046253	0.016314	0.682609	0.414546	0.216708	0.102657	0.039703	0.668384	0.403761	0.224233	0.099214	0.673664	0.400779	0.204627	0.671596	0.397441	0.670648	0.328000	8.525075e-01	0.053000	0.056000	0.113000	0.088000	0.024000	0.245000	4.206514e+00
290000	0.312000	8.525075e-01	0.064000	0.034000	0.099000	0.068000	0.040000	0.252000	4.291491e+00	0.321000	0.135000	1.169568e+00	0.674530	0.417119	0.227900	0.110580	0.044249	0.014207	0.005223	0.688870	0.419006	0.219624	0.103046	0.046562	0.016578	0.682179	0.414726	0.216472	0.102009	0.039566	0.668944	0.403424	0.224178	0.099576	0.673333	0.400059	0.205722	0.672805	0.398301	0.671702	0.328000	8.525075e-01	0.064000	0.056000	0.113000	0.088000	0.037000	0.246000	4.206514e+00
295000	0.312000	8.525075e-01	0.048000	0.034000	0.099000	0.068000	0.040000	0.277000	4.378185e+00	0.319000	0.135000	1.169568e+00	0.675896	0.417673	0.227971	0.109590	0.044405	0.014052	0.005141	0.688568	0.418161	0.218892	0.102744	0.046556	0.016307	0.681319	0.413880	0.216788	0.102014	0.039811	0.669002	0.405068	0.224759	0.099886	0.674123	0.401371	0.206339	0.673456	0.397941	0.671636	0.328000	8.525075e-01	0.064000	0.052000	0.113000	0.088000	0.037000	0.240000	4.206514e+00
300000	0.312000	8.525075e-01	0.048000	0.045000	0.099000	0.064000	0.029000	0.245000	4.378185e+00	0.319000	0.135000	1.169568e+00	0.676047	0.417609	0.228775	0.109445	0.044528	0.014088	0.005153	0.689027	0.419303	0.219188	0.102339	0.045924	0.016118	0.682087	0.414246	0.216870	0.103256	0.039713	0.669188	0.405877	0.224580	0.099404	0.675517	0.401574	0.206144	0.673391	0.398390	0.671645	0.328000	8.525075e-01	0.060000	0.052000	0.096000	0.070000	0.037000	0.280000	4.291491e+00
305000	0.305000	8.610753e-01	0.067000	0.045000	0.079000	0.064000	0.029000	0.245000	4.378185e+00	0.333000	0.134000	1.157930e+00	0.675918	0.417864	0.228696	0.109160	0.044382	0.014050	0.005064	0.689072	0.419678	0.217796	0.102860	0.046245	0.016147	0.682260	0.414216	0.217423	0.102982	0.039985	0.669767	0.405877	0.225363	0.099148	0.676231	0.402480	0.206799	0.673466	0.398509	0.671465	0.344000	8.610753e-01	0.060000	0.043000	0.096000	0.070000	0.033000	0.254000	4.291491e+00
310000	0.305000	8.610753e-01	0.067000	0.048000	0.079000	0.064000	0.029000	0.246000	4.378185e+00	0.311000	0.134000	1.157930e+00	0.674703	0.418328	0.229748	0.109585	0.045154	0.014087	0.005076	0.689519	0.420328	0.219104	0.102751	0.046450	0.016122	0.682642	0.414917	0.216619	0.102682	0.040451	0.670785	0.406236	0.224823	0.098447	0.676521	0.401360	0.205241	0.672681	0.396788	0.671021	0.344000	8.610753e-01	0.047000	0.043000	0.096000	0.070000	0.033000	0.253000	4.378185e+00
315000	0.305000	8.610753e-01	0.046000	0.048000	0.079000	0.084000	0.025000	0.247000	4.378185e+00	0.310000	0.134000	1.157930e+00	0.675312	0.418509	0.229907	0.110985	0.045318	0.014033	0.005089	0.687987	0.419349	0.219271	0.102705	0.046008	0.015904	0.682968	0.416735	0.216905	0.102605	0.040480	0.671941	0.406163	0.224126	0.097906	0.676426	0.400289	0.204500	0.672530	0.396172	0.673200	0.344000	8.610753e-01	0.047000	0.050000	0.096000	0.071000	0.033000	0.264000	4.466630e+00
320000	0.305000	8.610753e-01	0.068000	0.045000	0.091000	0.084000	0.025000	0.261000	4.378185e+00	0.310000	0.134000	1.157930e+00	0.674916	0.419859	0.229748	0.110786	0.044867	0.014283	0.005013	0.687984	0.419420	0.219501	0.102432	0.045745	0.015688	0.682647	0.415657	0.215853	0.102689	0.040388	0.673240	0.406696	0.224361	0.098297	0.676150	0.400907	0.205193	0.674246	0.397568	0.673966	0.344000	8.610753e-01	0.071000	0.050000	0.095000	0.071000	0.030000	0.243000	4.466630e+00
325000	0.305000	8.610753e-01	0.068000	0.045000	0.091000	0.084000	0.025000	0.259000	4.466630e+00	0.283000	0.150000	1.146409e+00	0.676493	0.421303	0.231269	0.112231	0.045155	0.014502	0.004936	0.688255	0.418881	0.220447	0.102478	0.045637	0.015447	0.682147	0.416317	0.215498	0.102456	0.040320	0.673773	0.406756	0.224704	0.098134	0.675460	0.400860	0.204090	0.675116	0.398477	0.673062	0.344000	8.610753e-01	0.071000	0.054000	0.095000	0.071000	0.030000	0.251000	4.556862e+00
330000	0.305000	8.610753e-01	0.077000	0.045000	0.091000	0.084000	0.025000	0.254000	4.556862e+00	0.337000	0.150000	1.146409e+00	0.677086	0.421437	0.231532	0.113462	0.045922	0.014766	0.005287	0.688118	0.421160	0.222012	0.103082	0.045961	0.016103	0.683275	0.418925	0.217010	0.103297	0.041163	0.674496	0.408820	0.226378	0.098631	0.676493	0.400398	0.204967	0.674606	0.399172	0.673536	0.344000	8.610753e-01	0.066000	0.054000	0.095000	0.071000	0.030000	0.233000	4.466630e+00
335000	0.305000	8.610753e-01	0.077000	0.045000	0.102000	0.074000	0.028000	0.247000	4.556862e+00	0.337000	0.150000	1.146409e+00	0.677903	0.421515	0.231860	0.113356	0.045647	0.014513	0.005289	0.688197	0.421370	0.221309	0.102616	0.045455	0.016013	0.682727	0.418910	0.217309	0.103549	0.041146	0.673559	0.408723	0.226196	0.098524	0.676844	0.400647	0.204808	0.674156	0.398235	0.672286	0.344000	8.610753e-01	0.066000	0.057000	0.108000	0.084000	0.030000	0.252000	4.556862e+00
340000	0.305000	8.610753e-01	0.062000	0.045000	0.102000	0.074000	0.028000	0.254000	4.556862e+00	0.338000	0.139000	1.135002e+00	0.677746	0.420875	0.231096	0.112865	0.045146	0.014468	0.005210	0.688586	0.420744	0.220765	0.102315	0.045334	0.015940	0.682410	0.418736	0.217300	0.102490	0.041378	0.672295	0.409200	0.227103	0.098174	0.676158	0.400420	0.204584	0.673395	0.397742	0.672141	0.344000	8.610753e-01	0.058000	0.057000	0.108000	0.084000	0.030000	0.218000	4.556862e+00
345000	0.305000	8.610753e-01	0.062000	0.045000	0.102000	0.074000	0.028000	0.263000	4.648917e+00	0.324000	0.139000	1.135002e+00	0.678281	0.423161	0.231940	0.112899	0.046021	0.014446	0.005139	0.689535	0.422058	0.221480	0.102251	0.045421	0.015969	0.682580	0.418185	0.217628	0.101880	0.040918	0.671942	0.408787	0.226566	0.097587	0.675689	0.398923	0.203977	0.673135	0.397513	0.672184	0.344000	8.610753e-01	0.058000	0.049000	0.108000	0.084000	0.030000	0.258000	4.648917e+00
350000	0.305000	8.610753e-01	0.069000	0.052000	0.102000	0.084000	0.032000	0.206000	4.648917e+00	0.324000	0.139000	1.135002e+00	0.678574	0.421710	0.231123	0.112979	0.045754	0.014237	0.005150	0.688974	0.420673	0.221402	0.101813	0.045125	0.015822	0.682260	0.417669	0.217981	0.101398	0.040795	0.672613	0.409054	0.226306	0.097565	0.676445	0.398122	0.202975	0.672625	0.396717	0.670707	0.344000	8.610753e-01	0.068000	0.049000	0.108000	0.077000	0.030000	0.250000	4.556862e+00
355000	0.330000	8.697293e-01	0.069000	0.052000	0.090000	0.084000	0.032000	0.243000	4.556862e+00	0.305000	0.139000	1.135002e+00	0.676155	0.419997	0.230414	0.112291	0.045206	0.014039	0.005073	0.687505	0.419090	0.220700	0.101479	0.045202	0.015749	0.682577	0.417568	0.217739	0.102158	0.041173	0.673612	0.409651	0.226823	0.098541	0.677300	0.399421	0.202842	0.672978	0.397179	0.670913	0.344000	8.610753e-01	0.068000	0.058000	0.103000	0.077000	0.024000	0.264000	4.556862e+00
360000	0.330000	8.697293e-01	0.082000	0.055000	0.090000	0.084000	0.032000	0.254000	4.648917e+00	0.284000	0.139000	1.123708e+00	0.676666	0.420811	0.232264	0.112680	0.045381	0.014074	0.005082	0.687825	0.419913	0.221546	0.102001	0.045216	0.015763	0.683490	0.418339	0.217315	0.102266	0.041319	0.673559	0.409323	0.225447	0.098203	0.676912	0.398734	0.203679	0.674272	0.396951	0.672025	0.332000	8.697293e-01	0.059000	0.058000	0.103000	0.077000	0.024000	0.262000	4.556862e+00
365000	0.330000	8.697293e-01	0.082000	0.055000	0.090000	0.077000	0.039000	0.251000	4.648917e+00	0.337000	0.139000	1.123708e+00	0.676153	0.419968	0.232231	0.112232	0.045707	0.014209	0.005173	0.687227	0.419972	0.221841	0.102080	0.045651	0.015867	0.685439	0.419068	0.218398	0.103464	0.041555	0.673849	0.410388	0.225797	0.098478	0.677120	0.399547	0.203673	0.675115	0.396840	0.672111	0.332000	8.697293e-01	0.059000	0.049000	0.103000	0.077000	0.024000	0.223000	4.466630e+00
370000	0.330000	8.697293e-01	0.072000	0.049000	0.088000	0.077000	0.039000	0.252000	4.742831e+00	0.337000	0.139000	1.123708e+00	0.676146	0.419433	0.231220	0.111516	0.045182	0.014189	0.005100	0.685818	0.418673	0.221683	0.101834	0.045451	0.015805	0.684947	0.418380	0.217859	0.103789	0.041645	0.674840	0.410946	0.226010	0.099157	0.677348	0.399784	0.205057	0.675285	0.397865	0.673371	0.332000	8.697293e-01	0.055000	0.049000	0.082000	0.095000	0.040000	0.258000	4.466630e+00
375000	0.330000	8.697293e-01	0.072000	0.049000	0.088000	0.077000	0.039000	0.221000	4.648917e+00	0.330000	0.133000	1.112527e+00	0.675758	0.419958	0.231333	0.111730	0.045028	0.014156	0.005033	0.685928	0.419762	0.222239	0.101638	0.045263	0.015594	0.685577	0.418880	0.217679	0.103758	0.041280	0.674555	0.410011	0.225444	0.098750	0.677183	0.398800	0.203723	0.675202	0.396875	0.672288	0.332000	8.697293e-01	0.055000	0.055000	0.082000	0.095000	0.040000	0.249000	4.466630e+00
380000	0.330000	8.697293e-01	0.067000	0.040000	0.088000	0.077000	0.021000	0.267000	4.648917e+00	0.337000	0.133000	1.112527e+00	0.675788	0.418854	0.230443	0.110902	0.045053	0.013970	0.005042	0.685210	0.419233	0.221523	0.101659	0.045117	0.015450	0.685080	0.417802	0.218475	0.104067	0.041126	0.673537	0.409560	0.224562	0.098604	0.677417	0.398816	0.203396	0.675570	0.395156	0.671375	0.332000	8.697293e-01	0.073000	0.055000	0.082000	0.095000	0.040000	0.243000	4.466630e+00
385000	0.330000	8.697293e-01	0.067000	0.040000	0.088000	0.074000	0.021000	0.241000	4.556862e+00	0.337000	0.133000	1.112527e+00	0.675081	0.417502	0.229108	0.110019	0.045045	0.013793	0.004974	0.684821	0.418359	0.220669	0.100973	0.044729	0.015315	0.684911	0.418051	0.218618	0.103458	0.040755	0.673301	0.409294	0.223972	0.098505	0.677685	0.397799	0.203395	0.675388	0.394170	0.670594	0.332000	8.697293e-01	0.073000	0.045000	0.100000	0.077000	0.037000	0.248000	4.378185e+00
390000	0.330000	8.697293e-01	0.055000	0.048000	0.098000	0.074000	0.021000	0.239000	4.466630e+00	0.319000	0.125000	1.101457e+00	0.675647	0.418019	0.228053	0.109657	0.045044	0.013849	0.004914	0.684525	0.417033	0.219942	0.100437	0.044216	0.015203	0.684341	0.417263	0.218379	0.102940	0.040557	0.673156	0.409835	0.224271	0.098387	0.677292	0.398134	0.203731	0.675135	0.394206	0.670923	0.332000	8.697293e-01	0.068000	0.045000	0.100000	0.077000	0.037000	0.237000	4.378185e+00
395000	0.330000	8.697293e-01	0.055000	0.048000	0.098000	0.074000	0.021000	0.270000	4.556862e+00	0.315000	0.125000	1.101457e+00	0.675702	0.417406	0.227247	0.109198	0.044751	0.013659	0.004853	0.684263	0.416252	0.219612	0.099632	0.044151	0.015055	0.684402	0.417212	0.218066	0.102374	0.040476	0.673830	0.410432	0.224024	0.098614	0.677083	0.397750	0.203828	0.673984	0.394149	0.670596	0.332000	8.697293e-01	0.068000	0.046000	0.100000	0.077000	0.037000	0.259000	4.466630e+00
400000	0.330000	8.697293e-01	0.064000	0.041000	0.098000	0.083000	0.022000	0.270000	4.556862e+00	0.315000	0.125000	1.101457e+00	0.675969	0.417636	0.227888	0.108444	0.045236	0.013620	0.004788	0.684524	0.416526	0.219743	0.099693	0.043861	0.014893	0.684567	0.416187	0.217565	0.101916	0.040251	0.672873	0.410486	0.222596	0.097994	0.677229	0.397966	0.203146	0.673452	0.393744	0.670483	0.332000	8.697293e-01	0.066000	0.046000	0.100000	0.066000	0.030000	0.248000	4.378185e+00
405000	0.311000	8.784702e-01	0.064000	0.041000	0.095000	0.083000	0.022000	0.251000	4.556862e+00	0.327000	0.125000	1.101457e+00	0.675854	0.417959	0.228023	0.109005	0.045417	0.013461	0.004797	0.685993	0.417158	0.220639	0.100269	0.043832	0.014720	0.685171	0.416245	0.217415	0.101282	0.040025	0.673802	0.410699	0.221206	0.097610	0.677100	0.395994	0.202067	0.671265	0.392429	0.670276	0.302000	8.784702e-01	0.066000	0.046000	0.091000	0.066000	0.030000	0.264000	4.378185e+00
410000	0.311000	8.784702e-01	0.061000	0.043000	0.095000	0.083000	0.022000	0.264000	4.556862e+00	0.329000	0.139000	1.090498e+00	0.675553	0.418060	0.228227	0.108450	0.045103	0.013283	0.004738	0.685644	0.417329	0.220697	0.100320	0.043765	0.014589	0.685116	0.416142	0.217189	0.101204	0.039678	0.674150	0.410251	0.220710	0.096964	0.676632	0.395097	0.201423	0.670753	0.390903	0.670144	0.302000	8.784702e-01	0.081000	0.046000	0.091000	0.066000	0.030000	0.271000	4.466630e+00
415000	0.311000	8.784702e-01	0.061000	0.043000	0.095000	0.087000	0.029000	0.210000	4.556862e+00	0.316000	0.139000	1.090498e+00	0.675986	0.418512	0.228508	0.109171	0.045567	0.013323	0.004880	0.686228	0.418406	0.221166	0.100692	0.043667	0.014757	0.685932	0.416644	0.218031	0.101580	0.040068	0.675226	0.411129	0.220827	0.097798	0.676978	0.394869	0.201593	0.671241	0.390891	0.670214	0.302000	8.784702e-01	0.081000	0.048000	0.091000	0.089000	0.030000	0.256000	4.466630e+00
420000	0.311000	8.784702e-01	0.059000	0.053000	0.087000	0.087000	0.029000	0.242000	4.556862e+00	0.316000	0.139000	1.090498e+00	0.677543	0.420326	0.229822	0.110196	0.045967	0.013494	0.004890	0.686936	0.419016	0.221674	0.102091	0.043807	0.015056	0.686362	0.417256	0.218372	0.101559	0.039850	0.675640	0.413033	0.220933	0.099012	0.676945	0.394516	0.202185	0.671768	0.391407	0.670546	0.302000	8.784702e-01	0.071000	0.048000	0.099000	0.089000	0.038000	0.249000	4.378185e+00
425000	0.311000	8.784702e-01	0.059000	0.053000	0.087000	0.087000	0.029000	0.264000	4.556862e+00	0.316000	0.130000	1.079647e+00	0.676677	0.419648	0.230799	0.110300	0.045565	0.014045	0.004899	0.686931	0.419118	0.222408	0.102534	0.044368	0.014861	0.686264	0.417496	0.218437	0.101940	0.039815	0.676241	0.412919	0.221343	0.099044	0.677549	0.394994	0.202409	0.672409	0.391473	0.670434	0.302000	8.784702e-01	0.071000	0.063000	0.099000	0.089000	0.038000	0.261000	4.466630e+00
430000	0.311000	8.784702e-01	0.061000	0.064000	0.087000	0.087000	0.022000	0.258000	4.648917e+00	0.302000	0.130000	1.079647e+00	0.676206	0.419512	0.231008	0.110196	0.045675	0.013956	0.004843	0.686287	0.419480	0.222098	0.102496	0.044112	0.014937	0.686693	0.417416	0.220189	0.102419	0.039924	0.675981	0.412179	0.220283	0.098951	0.678266	0.395833	0.203401	0.672410	0.391517	0.670763	0.302000	8.784702e-01	0.070000	0.063000	0.099000	0.089000	0.038000	0.254000	4.466630e+00
435000	0.311000	8.784702e-01	0.061000	0.064000	0.087000	0.074000	0.022000	0.236000	4.556862e+00	0.302000	0.130000	1.079647e+00	0.676493	0.420698	0.230907	0.110781	0.045361	0.013912	0.004783	0.686397	0.419850	0.221643	0.102589	0.043818	0.014816	0.686838	0.416527	0.219288	0.102011	0.039803	0.675449	0.410659	0.218929	0.098338	0.677615	0.395014	0.202579	0.671808	0.390683	0.670656	0.302000	8.784702e-01	0.070000	0.059000	0.105000	0.077000	0.039000	0.257000	4.466630e+00
440000	0.311000	8.784702e-01	0.061000	0.053000	0.099000	0.074000	0.022000	0.246000	4.556862e+00	0.294000	0.119000	1.068904e+00	0.677063	0.421029	0.230774	0.110342	0.045178	0.013779	0.004730	0.685504	0.419712	0.221400	0.102894	0.043670	0.014718	0.686270	0.416810	0.220018	0.102320	0.039733	0.676020	0.410821	0.218471	0.098363	0.677349	0.394698	0.201639	0.671618	0.389505	0.669810	0.302000	8.784702e-01	0.088000	0.059000	0.105000	0.077000	0.039000	0.243000	4.466630e+00
445000	0.311000	8.784702e-01	0.061000	0.053000	0.099000	0.074000	0.028000	0.237000	4.466630e+00	0.328000	0.119000	1.068904e+00	0.678291	0.422246	0.232268	0.110687	0.045853	0.013760	0.004738	0.686322	0.420836	0.222151	0.102842	0.043454	0.014660	0.686884	0.417180	0.220346	0.102426	0.039741	0.676387	0.410287	0.218265	0.098306	0.677383	0.395237	0.201533	0.671455	0.389920	0.670260	0.302000	8.784702e-01	0.088000	0.054000	0.105000	0.077000	0.039000	0.229000	4.466630e+00
450000	0.311000	8.784702e-01	0.066000	0.036000	0.099000	0.075000	0.028000	0.248000	4.466630e+00	0.328000	0.119000	1.068904e+00	0.678735	0.422268	0.231102	0.109994	0.045567	0.013665	0.004688	0.685054	0.418816	0.220327	0.101789	0.042920	0.014489	0.684934	0.415823	0.219358	0.102247	0.039654	0.675347	0.410504	0.217712	0.098250	0.677637	0.395713	0.200937	0.671674	0.390279	0.670799	0.302000	8.784702e-01	0.072000	0.054000	0.105000	0.072000	0.039000	0.271000	4.556862e+00
455000	0.325000	8.872990e-01	0.066000	0.036000	0.098000	0.075000	0.028000	0.250000	4.378185e+00	0.313000	0.119000	1.068904e+00	0.679113	0.422361	0.230873	0.109659	0.045260	0.013761	0.004641	0.684785	0.418777	0.220185	0.102267	0.042682	0.014571	0.685474	0.415525	0.219862	0.102296	0.039595	0.675827	0.411123	0.217517	0.097777	0.677702	0.396373	0.200695	0.671987	0.390317	0.670614	0.314000	8.872990e-01	0.072000	0.047000	0.092000	0.072000	0.026000	0.234000	4.466630e+00
460000	0.325000	8.872990e-01	0.070000	0.052000	0.098000	0.075000	0.028000	0.247000	4.378185e+00	0.273000	0.149000	1.058269e+00	0.679504	0.422916	0.231527	0.110298	0.045312	0.013681	0.004652	0.684895	0.419266	0.221662	0.102281	0.042496	0.014651	0.685096	0.416312	0.219957	0.101326	0.039588	0.676157	0.410906	0.216533	0.097941	0.677085	0.395277	0.200531	0.671867	0.390286	0.670946	0.314000	8.872990e-01	0.072000	0.047000	0.092000	0.072000	0.026000	0.255000	4.556862e+00
465000	0.325000	8.872990e-01	0.070000	0.052000	0.098000	0.082000	0.031000	0.251000	4.466630e+00	0.310000	0.149000	1.058269e+00	0.680222	0.422671	0.230287	0.110882	0.044992	0.013656	0.004600	0.684348	0.418552	0.221555	0.101986	0.042244	0.014629	0.684709	0.414920	0.219034	0.101119	0.039375	0.676462	0.411930	0.216699	0.097890	0.677507	0.394877	0.200262	0.671530	0.390555	0.671318	0.314000	8.872990e-01	0.072000	0.045000	0.092000	0.072000	0.026000	0.257000	4.556862e+00
470000	0.325000	8.872990e-01	0.079000	0.048000	0.098000	0.082000	0.031000	0.248000	4.466630e+00	0.310000	0.149000	1.058269e+00	0.679387	0.421884	0.229027	0.110515	0.044714	0.013735	0.004553	0.683563	0.417802	0.221361	0.102029	0.042099	0.014670	0.684781	0.414414	0.218904	0.101072	0.039516	0.676645	0.412034	0.216515	0.098384	0.677991	0.395101	0.200142	0.672422	0.389826	0.671319	0.314000	8.872990e-01	0.057000	0.045000	0.091000	0.078000	0.026000	0.228000	4.466630e+00
475000	0.325000	8.872990e-01	0.079000	0.048000	0.095000	0.082000	0.031000	0.222000	4.466630e+00	0.309000	0.152000	1.047739e+00	0.680844	0.422720	0.230186	0.111214	0.045409	0.013712	0.004496	0.684217	0.418134	0.221800	0.102569	0.042236	0.014676	0.684913	0.414785	0.219178	0.100454	0.039283	0.676246	0.410454	0.215058	0.097791	0.677707	0.393648	0.199778	0.671658	0.389499	0.671611	0.314000	8.872990e-01	0.057000	0.051000	0.091000	0.078000	0.026000	0.260000	4.556862e+00
480000	0.325000	8.872990e-01	0.081000	0.054000	0.095000	0.082000	0.026000	0.240000	4.466630e+00	0.318000	0.152000	1.047739e+00	0.679808	0.421206	0.229101	0.110679	0.045286	0.013679	0.004456	0.683542	0.417508	0.222163	0.102303	0.042037	0.014517	0.685290	0.414567	0.219060	0.099988	0.039032	0.676364	0.409721	0.214917	0.097313	0.677593	0.393896	0.199757	0.671219	0.388994	0.671404	0.314000	8.872990e-01	0.070000	0.051000	0.091000	0.078000	0.026000	0.254000	4.556862e+00
485000	0.325000	8.872990e-01	0.081000	0.054000	0.095000	0.080000	0.026000	0.248000	4.466630e+00	0.318000	0.152000	1.047739e+00	0.680037	0.421862	0.228505	0.110344	0.045314	0.013589	0.004412	0.683616	0.416676	0.222287	0.101906	0.041810	0.014420	0.684982	0.413992	0.218376	0.099464	0.038679	0.676472	0.410143	0.214555	0.096966	0.677593	0.393509	0.199130	0.671134	0.388044	0.670390	0.314000	8.872990e-01	0.070000	0.042000	0.090000	0.084000	0.037000	0.237000	4.556862e+00
490000	0.325000	8.872990e-01	0.069000	0.038000	0.105000	0.080000	0.026000	0.224000	4.466630e+00	0.311000	0.141000	1.037314e+00	0.680014	0.420348	0.226688	0.109491	0.045153	0.013446	0.004375	0.683289	0.414856	0.221620	0.101538	0.041477	0.014321	0.684640	0.413246	0.217743	0.099213	0.038477	0.676214	0.409845	0.214204	0.097163	0.677281	0.392834	0.199219	0.671108	0.388657	0.670997	0.314000	8.872990e-01	0.077000	0.042000	0.090000	0.084000	0.037000	0.234000	4.556862e+00
495000	0.325000	8.872990e-01	0.069000	0.038000	0.105000	0.080000	0.026000	0.286000	4.556862e+00	0.314000	0.141000	1.037314e+00	0.680002	0.420477	0.226627	0.109461	0.045432	0.013423	0.004393	0.683824	0.414699	0.221868	0.102178	0.041807	0.014240	0.684565	0.413276	0.217285	0.099356	0.038143	0.676214	0.410069	0.214306	0.096971	0.676856	0.392705	0.199496	0.670814	0.389054	0.671335	0.314000	8.872990e-01	0.077000	0.056000	0.090000	0.084000	0.037000	0.263000	4.556862e+00
500000	0.325000	8.872990e-01	0.080000	0.045000	0.105000	0.080000	0.026000	0.245000	4.556862e+00	0.314000	0.141000	1.037314e+00	0.680947	0.421734	0.227024	0.109316	0.045444	0.013447	0.004350	0.684110	0.415761	0.221558	0.101757	0.041671	0.014204	0.684719	0.412143	0.218170	0.099261	0.038020	0.675862	0.410078	0.214041	0.097049	0.676997	0.393257	0.199324	0.670964	0.389150	0.670765	0.314000	8.872990e-01	0.065000	0.056000	0.090000	0.089000	0.037000	0.233000	4.466630e+00
505000	0.327000	8.962165e-01	0.080000	0.045000	0.092000	0.080000	0.026000	0.267000	4.556862e+00	0.303000	0.150000	1.026992e+00	0.680918	0.421425	0.226423	0.108704	0.044999	0.013342	0.004302	0.683734	0.413713	0.220397	0.101142	0.041418	0.014063	0.683599	0.411188	0.217781	0.098737	0.037897	0.675539	0.409749	0.214003	0.096801	0.676224	0.393189	0.199220	0.671695	0.389207	0.670968	0.310000	8.962165e-01	0.065000	0.056000	0.106000	0.089000	0.031000	0.263000	4.556862e+00
510000	0.327000	8.962165e-01	0.056000	0.051000	0.092000	0.080000	0.026000	0.243000	4.466630e+00	0.302000	0.150000	1.026992e+00	0.680909	0.422163	0.226638	0.108549	0.044845	0.013429	0.004261	0.684464	0.413837	0.220231	0.100743	0.041499	0.013930	0.682666	0.410720	0.217363	0.098946	0.037699	0.675558	0.409758	0.213765	0.096785	0.675891	0.393269	0.198553	0.671543	0.388553	0.670209	0.310000	8.962165e-01	0.062000	0.056000	0.106000	0.089000	0.031000	0.227000	4.556862e+00
515000	0.327000	8.962165e-01	0.056000	0.051000	0.092000	0.080000	0.035000	0.261000	4.466630e+00	0.302000	0.150000	1.026992e+00	0.681631	0.422630	0.227253	0.108643	0.044841	0.013417	0.004324	0.684213	0.413509	0.220063	0.100563	0.041211	0.013965	0.682918	0.410975	0.217338	0.098624	0.037735	0.675873	0.410008	0.213567	0.097549	0.676030	0.392636	0.199041	0.670661	0.389222	0.670989	0.310000	8.962165e-01	0.062000	0.043000	0.106000	0.089000	0.031000	0.248000	4.556862e+00
520000	0.327000	8.962165e-01	0.056000	0.045000	0.092000	0.080000	0.035000	0.232000	4.511521e+00	0.339000	0.140000	1.016773e+00	0.681525	0.422097	0.226953	0.108545	0.044593	0.013280	0.004335	0.684347	0.412718	0.219262	0.100252	0.041189	0.013930	0.682854	0.410223	0.216928	0.098120	0.038144	0.675439	0.409985	0.213574	0.097620	0.675770	0.392994	0.199519	0.671093	0.390253	0.671953	0.310000	8.962165e-01	0.061000	0.043000	0.095000	0.071000	0.019000	0.268000	4.556862e+00
525000	0.327000	8.962165e-01	0.069000	0.045000	0.091000	0.080000	0.035000	0.252000	4.511521e+00	0.286000	0.140000	1.016773e+00	0.681412	0.423319	0.226877	0.108880	0.044363	0.013371	0.004297	0.684482	0.413721	0.219583	0.099713	0.041017	0.014003	0.682923	0.410742	0.217204	0.098228	0.038240	0.675728	0.409815	0.213784	0.097510	0.675703	0.393466	0.199238	0.671428	0.389760	0.671637	0.310000	8.962165e-01	0.061000	0.046000	0.095000	0.071000	0.019000	0.247000	4.466630e+00
530000	0.327000	8.962165e-01	0.069000	0.042000	0.091000	0.080000	0.033000	0.262000	4.556862e+00	0.286000	0.140000	1.016773e+00	0.681137	0.422563	0.226450	0.108608	0.044504	0.013354	0.004257	0.684197	0.413379	0.219616	0.099805	0.041098	0.013974	0.682555	0.411441	0.217910	0.098520	0.038396	0.676181	0.410300	0.214138	0.097781	0.676160	0.394773	0.199832	0.671684	0.390432	0.671345	0.310000	8.962165e-01	0.082000	0.046000	0.095000	0.071000	0.019000	0.244000	4.466630e+00
535000	0.327000	8.962165e-01	0.065000	0.042000	0.091000	0.086000	0.033000	0.238000	4.466630e+00	0.281000	0.140000	1.016773e+00	0.681288	0.422012	0.225920	0.108153	0.044728	0.013431	0.004217	0.683795	0.412702	0.219071	0.099786	0.040885	0.014005	0.682248	0.411293	0.217969	0.098901	0.038346	0.675795	0.410428	0.214597	0.097764	0.676714	0.395691	0.199938	0.671447	0.390645	0.671106	0.310000	8.962165e-01	0.082000	0.049000	0.112000	0.079000	0.028000	0.256000	4.556862e+00
540000	0.327000	8.962165e-01	0.065000	0.048000	0.095000	0.086000	0.033000	0.244000	4.466630e+00	0.312000	0.139000	1.006656e+00	0.681292	0.421985	0.226345	0.108913	0.044761	0.013308	0.004176	0.683544	0.413088	0.219628	0.099860	0.040912	0.014182	0.682437	0.412385	0.217616	0.098765	0.038204	0.675858	0.409516	0.214457	0.097668	0.675995	0.395429	0.200371	0.671542	0.391211	0.671391	0.310000	8.962165e-01	0.068000	0.049000	0.112000	0.079000	0.028000	0.252000	4.648917e+00
545000	0.327000	8.962165e-01	0.071000	0.048000	0.095000	0.086000	0.033000	0.249000	4.466630e+00	0.330000	0.139000	1.006656e+00	0.681804	0.422493	0.226523	0.109058	0.044850	0.013452	0.004388	0.682853	0.413990	0.219728	0.100056	0.041161	0.014210	0.682656	0.413426	0.217475	0.098648	0.038282	0.676269	0.409482	0.215294	0.097885	0.675986	0.395701	0.200968	0.672153	0.391075	0.671633	0.310000	8.962165e-01	0.068000	0.060000	0.112000	0.079000	0.028000	0.258000	4.648917e+00
550000	0.311000	9.052236e-01	0.078000	0.045000	0.095000	0.080000	0.041000	0.253000	4.466630e+00	0.330000	0.139000	1.006656e+00	0.681767	0.422387	0.226136	0.109188	0.044984	0.013411	0.004445	0.683015	0.414487	0.219955	0.100102	0.041332	0.014539	0.683097	0.413324	0.217688	0.098931	0.038430	0.676321	0.410104	0.215778	0.098272	0.676517	0.395831	0.201242	0.671350	0.391930	0.671311	0.310000	8.962165e-01	0.060000	0.060000	0.112000	0.066000	0.028000	0.243000	4.648917e+00
555000	0.311000	9.052236e-01	0.078000	0.045000	0.086000	0.080000	0.041000	0.241000	4.378185e+00	0.298000	0.135000	9.966399e-01	0.681359	0.421814	0.225399	0.108922	0.044776	0.013301	0.004404	0.682472	0.413509	0.219201	0.099723	0.041029	0.014562	0.682604	0.412876	0.217346	0.099143	0.038373	0.676405	0.409750	0.215608	0.098342	0.676700	0.396292	0.201791	0.671986	0.392930	0.671749	0.281000	9.052236e-01	0.060000	0.047000	0.104000	0.066000	0.044000	0.254000	4.648917e+00
560000	0.311000	9.052236e-01	0.071000	0.054000	0.086000	0.080000	0.041000	0.238000	4.378185e+00	0.322000	0.135000	9.966399e-01	0.681866	0.421683	0.225125	0.108846	0.044827	0.013339	0.004564	0.682227	0.414066	0.218904	0.100214	0.041211	0.014690	0.683269	0.413199	0.217685	0.099770	0.038685	0.676412	0.410408	0.216078	0.098812	0.676960	0.396325	0.202449	0.671388	0.393385	0.672385	0.281000	9.052236e-01	0.063000	0.047000	0.104000	0.066000	0.044000	0.254000	4.648917e+00
565000	0.311000	9.052236e-01	0.071000	0.054000	0.086000	0.080000	0.027000	0.255000	4.466630e+00	0.322000	0.135000	9.966399e-01	0.680714	0.421714	0.224805	0.109017	0.044729	0.013611	0.004532	0.682259	0.414353	0.219303	0.100781	0.041381	0.015242	0.683075	0.412553	0.218320	0.100381	0.038908	0.676263	0.410875	0.216549	0.098902	0.677878	0.396504	0.203422	0.671383	0.394499	0.673219	0.281000	9.052236e-01	0.063000	0.028000	0.104000	0.066000	0.044000	0.233000	4.556862e+00
570000	0.311000	9.052236e-01	0.073000	0.036000	0.078000	0.074000	0.027000	0.259000	4.466630e+00	0.310000	0.160000	9.867232e-01	0.680844	0.421571	0.224389	0.109038	0.044759	0.013536	0.004484	0.681488	0.413267	0.218895	0.100538	0.041249	0.015308	0.682547	0.411811	0.218890	0.100226	0.039093	0.676794	0.410702	0.216649	0.099030	0.678547	0.397611	0.204681	0.671293	0.395091	0.673780	0.281000	9.052236e-01	0.064000	0.028000	0.100000	0.081000	0.030000	0.258000	4.648917e+00
575000	0.311000	9.052236e-01	0.073000	0.036000	0.078000	0.074000	0.027000	0.262000	4.466630e+00	0.337000	0.160000	9.867232e-01	0.680475	0.421738	0.224838	0.108735	0.044598	0.013417	0.004494	0.681614	0.413482	0.218500	0.100824	0.041029	0.015333	0.681734	0.410916	0.218956	0.099786	0.038868	0.676089	0.410663	0.216122	0.098742	0.677984	0.397097	0.205260	0.671074	0.395476	0.674150	0.281000	9.052236e-01	0.064000	0.059000	0.100000	0.081000	0.030000	0.249000	4.648917e+00
580000	0.311000	9.052236e-01	0.065000	0.054000	0.078000	0.074000	0.030000	0.249000	4.466630e+00	0.340000	0.160000	9.867232e-01	0.680531	0.421707	0.224375	0.108807	0.044763	0.013306	0.004460	0.681948	0.413515	0.218666	0.100865	0.041109	0.015393	0.681327	0.410096	0.218757	0.099498	0.038989	0.675796	0.410581	0.216414	0.098883	0.678285	0.396910	0.205393	0.671083	0.396388	0.674119	0.281000	9.052236e-01	0.064000	0.059000	0.100000	0.081000	0.030000	0.254000	4.648917e+00
585000	0.311000	9.052236e-01	0.065000	0.054000	0.078000	0.068000	0.030000	0.231000	4.466630e+00	0.340000	0.160000	9.867232e-01	0.681216	0.422195	0.225319	0.109067	0.044694	0.013376	0.004425	0.681414	0.413690	0.218911	0.100782	0.040797	0.015357	0.682134	0.410318	0.218670	0.099040	0.038754	0.675781	0.409744	0.215257	0.098512	0.677669	0.396489	0.205510	0.671141	0.397420	0.674705	0.281000	9.052236e-01	0.064000	0.056000	0.090000	0.084000	0.034000	0.265000	4.742831e+00
590000	0.311000	9.052236e-01	0.073000	0.049000	0.110000	0.068000	0.030000	0.257000	4.466630e+00	0.308000	0.157000	9.769051e-01	0.680973	0.422098	0.224521	0.108771	0.044487	0.013312	0.004433	0.681444	0.413736	0.219248	0.100912	0.040971	0.015330	0.682346	0.410824	0.218831	0.099114	0.038823	0.676046	0.410260	0.215238	0.098399	0.677233	0.396723	0.205595	0.671516	0.397546	0.675007	0.281000	9.052236e-01	0.068000	0.056000	0.090000	0.084000	0.034000	0.221000	4.648917e+00
595000	0.311000	9.052236e-01	0.073000	0.049000	0.110000	0.068000	0.030000	0.241000	4.466630e+00	0.327000	0.157000	9.769051e-01	0.681499	0.422378	0.225071	0.109035	0.044951	0.013380	0.004440	0.681670	0.414114	0.219077	0.101130	0.040942	0.015343	0.682782	0.410907	0.219146	0.098928	0.039081	0.676190	0.410299	0.214674	0.098519	0.677705	0.396724	0.206038	0.670937	0.397803	0.675128	0.281000	9.052236e-01	0.068000	0.047000	0.090000	0.084000	0.034000	0.241000	4.556862e+00
600000	0.305000	9.143213e-01	0.067000	0.068000	0.110000	0.079000	0.026000	0.261000	4.556862e+00	0.327000	0.157000	9.769051e-01	0.681873	0.422172	0.224810	0.109119	0.045044	0.013450	0.004407	0.681399	0.414319	0.219116	0.101525	0.040782	0.015355	0.682680	0.411229	0.219731	0.099217	0.039099	0.676717	0.410922	0.215243	0.098219	0.677805	0.397271	0.205841	0.671226	0.397895	0.675104	0.281000	9.052236e-01	0.069000	0.047000	0.090000	0.089000	0.034000	0.267000	4.556862e+00
605000	0.305000	9.143213e-01	0.067000	0.068000	0.111000	0.079000	0.026000	0.247000	4.556862e+00	0.299000	0.148000	9.671848e-01	0.682201	0.422405	0.225071	0.109057	0.044861	0.013322	0.004462	0.681354	0.414102	0.219064	0.101210	0.040675	0.015321	0.682631	0.411144	0.219254	0.099006	0.039167	0.677193	0.410580	0.215394	0.097966	0.677476	0.397406	0.206088	0.671805	0.398423	0.675479	0.300000	9.143213e-01	0.069000	0.042000	0.089000	0.089000	0.032000	0.251000	4.556862e+00
610000	0.305000	9.143213e-01	0.079000	0.041000	0.111000	0.079000	0.026000	0.252000	4.556862e+00	0.313000	0.148000	9.671848e-01	0.681895	0.422006	0.224686	0.109117	0.044853	0.013390	0.004516	0.680920	0.414163	0.218897	0.101598	0.040516	0.015332	0.682017	0.411770	0.218861	0.098996	0.039135	0.676771	0.411006	0.215339	0.097790	0.677762	0.396649	0.205327	0.671315	0.398002	0.675637	0.300000	9.143213e-01	0.070000	0.042000	0.089000	0.089000	0.032000	0.269000	4.556862e+00
615000	0.305000	9.143213e-01	0.079000	0.041000	0.111000	0.079000	0.024000	0.268000	4.556862e+00	0.313000	0.148000	9.671848e-01	0.682209	0.421698	0.224731	0.108939	0.044725	0.013326	0.004521	0.680130	0.414515	0.219049	0.101440	0.040291	0.015383	0.681656	0.411427	0.219102	0.098955	0.039172	0.677247	0.410850	0.215127	0.098045	0.677611	0.396813	0.205325	0.671677	0.397569	0.675448	0.300000	9.143213e-01	0.070000	0.054000	0.089000	0.098000	0.032000	0.229000	4.556862e+00
620000	0.305000	9.143213e-01	0.073000	0.052000	0.111000	0.077000	0.024000	0.272000	4.556862e+00	0.314000	0.160000	9.575611e-01	0.683132	0.421700	0.224633	0.108905	0.044859	0.013310	0.004488	0.679971	0.414518	0.219171	0.101441	0.040279	0.015348	0.681814	0.411924	0.219106	0.098827	0.039159	0.677393	0.411024	0.215142	0.097947	0.677539	0.396410	0.205624	0.671667	0.397119	0.675072	0.300000	9.143213e-01	0.053000	0.054000	0.104000	0.098000	0.028000	0.266000	4.556862e+00
625000	0.305000	9.143213e-01	0.073000	0.052000	0.096000	0.077000	0.024000	0.238000	4.556862e+00	0.311000	0.160000	9.575611e-01	0.683518	0.421950	0.224734	0.109006	0.044742	0.013296	0.004496	0.680018	0.414681	0.219550	0.101572	0.040391	0.015289	0.681786	0.412668	0.218929	0.098501	0.038928	0.677785	0.411141	0.215244	0.097726	0.676861	0.396402	0.205070	0.671698	0.396675	0.674276	0.300000	9.143213e-01	0.053000	0.029000	0.104000	0.098000	0.028000	0.254000	4.556862e+00
630000	0.305000	9.143213e-01	0.056000	0.041000	0.096000	0.077000	0.026000	0.239000	4.466630e+00	0.300000	0.160000	9.575611e-01	0.682986	0.421904	0.224497	0.108860	0.044774	0.013226	0.004455	0.679936	0.414433	0.220387	0.101515	0.040424	0.015203	0.682239	0.412671	0.218687	0.098425	0.038829	0.677745	0.410705	0.214737	0.097816	0.676478	0.395646	0.204883	0.670988	0.396199	0.674320	0.300000	9.143213e-01	0.060000	0.029000	0.104000	0.098000	0.028000	0.252000	4.556862e+00
635000	0.305000	9.143213e-01	0.056000	0.041000	0.096000	0.075000	0.026000	0.255000	4.466630e+00	0.300000	0.155000	9.480332e-01	0.682442	0.421388	0.224699	0.108693	0.044836	0.013289	0.004422	0.680252	0.415464	0.220608	0.101421	0.040625	0.015171	0.682224	0.413511	0.218892	0.098534	0.038791	0.677860	0.410680	0.215131	0.097677	0.675895	0.396093	0.204601	0.670733	0.396381	0.673851	0.300000	9.143213e-01	0.060000	0.052000	0.104000	0.081000	0.030000	0.268000	4.556862e+00
640000	0.305000	9.143213e-01	0.060000	0.048000	0.086000	0.075000	0.026000	0.268000	4.466630e+00	0.315000	0.155000	9.480332e-01	0.682288	0.421244	0.224497	0.108341	0.044882	0.013307	0.004474	0.680014	0.415726	0.220613	0.101535	0.040816	0.015142	0.682377	0.413360	0.219089	0.098387	0.038892	0.677798	0.410847	0.215290	0.097708	0.676130	0.396575	0.205273	0.670831	0.396495	0.673153	0.300000	9.143213e-01	0.071000	0.052000	0.104000	0.081000	0.030000	0.281000	4.556862e+00
645000	0.305000	9.143213e-01	0.060000	0.048000	0.086000	0.075000	0.026000	0.254000	4.556862e+00	0.315000	0.155000	9.480332e-01	0.682041	0.421092	0.223974	0.108088	0.044959	0.013336	0.004442	0.680458	0.416739	0.221028	0.101882	0.040932	0.015193	0.683026	0.412955	0.218957	0.098729	0.038938	0.678061	0.411207	0.215363	0.097912	0.676104	0.397069	0.205935	0.671075	0.396525	0.674185	0.300000	9.143213e-01	0.071000	0.048000	0.104000	0.081000	0.030000	0.266000	4.556862e+00
650000	0.298000	9.235103e-01	0.061000	0.044000	0.086000	0.085000	0.026000	0.250000	4.556862e+00	0.315000	0.155000	9.480332e-01	0.681373	0.420049	0.223112	0.107724	0.044623	0.013238	0.004493	0.679934	0.416249	0.220729	0.101807	0.040918	0.015162	0.683112	0.413241	0.219539	0.098872	0.039069	0.678246	0.411798	0.215388	0.097772	0.676119	0.396960	0.205743	0.671445	0.396627	0.674090	0.300000	9.143213e-01	0.063000	0.048000	0.104000	0.081000	0.030000	0.258000	4.556862e+00
655000	0.298000	9.235103e-01	0.061000	0.044000	0.094000	0.085000	0.026000	0.249000	4.556862e+00	0.320000	0.148000	9.386001e-01	0.681594	0.420618	0.223657	0.107853	0.044808	0.013472	0.004542	0.680477	0.416270	0.221457	0.102036	0.040942	0.015094	0.683180	0.413532	0.219409	0.099154	0.038906	0.678475	0.411696	0.215327	0.097839	0.675907	0.396527	0.205641	0.671292	0.396825	0.674265	0.282000	9.235103e-01	0.063000	0.038000	0.081000	0.075000	0.032000	0.236000	4.556862e+00
660000	0.298000	9.235103e-01	0.070000	0.047000	0.094000	0.085000	0.026000	0.218000	4.556862e+00	0.320000	0.148000	9.386001e-01	0.681497	0.420417	0.223697	0.107683	0.044661	0.013447	0.004551	0.680244	0.416525	0.221700	0.102331	0.041002	0.015063	0.683179	0.413667	0.219408	0.099110	0.038968	0.678837	0.411933	0.215153	0.098075	0.676036	0.396332	0.205620	0.671114	0.396345	0.674483	0.282000	9.235103e-01	0.081000	0.038000	0.081000	0.075000	0.032000	0.238000	4.556862e+00
665000	0.298000	9.235103e-01	0.070000	0.047000	0.094000	0.088000	0.037000	0.248000	4.556862e+00	0.347000	0.148000	9.386001e-01	0.681870	0.420202	0.223881	0.107531	0.044603	0.013431	0.004558	0.680232	0.416811	0.221566	0.101860	0.040911	0.015003	0.683425	0.413504	0.219281	0.098730	0.038821	0.678544	0.411048	0.215011	0.097926	0.676335	0.396934	0.205819	0.670942	0.397025	0.675422	0.282000	9.235103e-01	0.081000	0.056000	0.081000	0.075000	0.032000	0.248000	4.556862e+00
670000	0.298000	9.235103e-01	0.070000	0.058000	0.094000	0.088000	0.037000	0.254000	4.648917e+00	0.347000	0.170000	9.292609e-01	0.681373	0.419436	0.223325	0.107124	0.044456	0.013347	0.004527	0.679983	0.416322	0.221108	0.101778	0.041000	0.014912	0.682838	0.413669	0.219593	0.098844	0.038792	0.678156	0.410984	0.214802	0.097757	0.675838	0.396467	0.205626	0.670393	0.396979	0.675192	0.282000	9.235103e-01	0.066000	0.056000	0.082000	0.082000	0.035000	0.249000	4.466630e+00
675000	0.298000	9.235103e-01	0.064000	0.058000	0.108000	0.088000	0.037000	0.235000	4.648917e+00	0.335000	0.170000	9.292609e-01	0.680971	0.419048	0.223344	0.107257	0.044590	0.013310	0.004491	0.679836	0.416508	0.221181	0.102269	0.041076	0.015022	0.683143	0.414407	0.220188	0.099300	0.038874	0.678484	0.411009	0.215152	0.097651	0.675989	0.396287	0.205373	0.670543	0.396790	0.674697	0.282000	9.235103e-01	0.066000	0.046000	0.082000	0.082000	0.035000	0.251000	4.466630e+00
680000	0.298000	9.235103e-01	0.064000	0.054000	0.108000	0.088000	0.041000	0.227000	4.556862e+00	0.338000	0.170000	9.292609e-01	0.681091	0.418771	0.223223	0.107364	0.044359	0.013330	0.004459	0.679653	0.416955	0.221553	0.102058	0.041010	0.015071	0.683390	0.415014	0.220322	0.099234	0.038687	0.678867	0.410654	0.215127	0.097575	0.676023	0.395717	0.205085	0.670126	0.396530	0.674271	0.282000	9.235103e-01	0.059000	0.046000	0.082000	0.082000	0.035000	0.263000	4.556862e+00
685000	0.298000	9.235103e-01	0.047000	0.054000	0.108000	0.082000	0.041000	0.242000	4.556862e+00	0.338000	0.142000	9.200146e-01	0.681204	0.419224	0.223287	0.107123	0.044546	0.013264	0.004428	0.679363	0.417291	0.221595	0.102248	0.040853	0.015075	0.683710	0.415067	0.219670	0.098880	0.038516	0.678497	0.410301	0.214213	0.097209	0.675755	0.395312	0.204584	0.669529	0.395879	0.674133	0.282000	9.235103e-01	0.059000	0.047000	0.108000	0.063000	0.033000	0.246000	4.556862e+00
690000	0.298000	9.235103e-01	0.047000	0.048000	0.104000	0.082000	0.041000	0.260000	4.648917e+00	0.316000	0.142000	9.200146e-01	0.681853	0.419339	0.223560	0.107242	0.044925	0.013295	0.004477	0.678869	0.417709	0.221386	0.102248	0.040788	0.015131	0.683835	0.415029	0.219613	0.098929	0.038504	0.678511	0.410143	0.214091	0.096770	0.675830	0.395525	0.204689	0.669238	0.396079	0.674366	0.282000	9.235103e-01	0.064000	0.047000	0.108000	0.063000	0.033000	0.241000	4.556862e+00
695000	0.298000	9.235103e-01	0.078000	0.048000	0.104000	0.082000	0.029000	0.258000	4.742831e+00	0.327000	0.142000	9.200146e-01	0.681031	0.419084	0.223793	0.107217	0.044658	0.013240	0.004445	0.678948	0.417617	0.221279	0.101924	0.040596	0.015057	0.683802	0.414577	0.218757	0.098623	0.038297	0.678615	0.409651	0.213517	0.096908	0.675196	0.395150	0.204422	0.669501	0.396311	0.674728	0.282000	9.235103e-01	0.064000	0.046000	0.108000	0.063000	0.033000	0.261000	4.556862e+00
700000	0.277000	9.327918e-01	0.078000	0.033000	0.104000	0.072000	0.029000	0.250000	4.648917e+00	0.327000	0.142000	9.200146e-01	0.681106	0.418556	0.223859	0.107305	0.044568	0.013227	0.004414	0.679065	0.417300	0.221152	0.101929	0.040619	0.015054	0.684135	0.414412	0.219161	0.098776	0.038083	0.678724	0.409444	0.213402	0.096714	0.675324	0.395038	0.204403	0.669176	0.396223	0.674750	0.282000	9.235103e-01	0.072000	0.046000	0.108000	0.063000	0.033000	0.269000	4.648917e+00
705000	0.277000	9.327918e-01	0.081000	0.033000	0.095000	0.072000	0.029000	0.235000	4.648917e+00	0.323000	0.147000	9.108603e-01	0.680376	0.417953	0.223686	0.107200	0.044356	0.013264	0.004422	0.679189	0.416905	0.220657	0.101728	0.040749	0.014973	0.683760	0.413873	0.218449	0.098947	0.038037	0.678415	0.408701	0.213363	0.096778	0.674771	0.395107	0.204382	0.670073	0.396563	0.674296	0.308000	9.327918e-01	0.072000	0.053000	0.105000	0.070000	0.027000	0.253000	4.742831e+00
710000	0.277000	9.327918e-01	0.081000	0.038000	0.095000	0.072000	0.025000	0.256000	4.648917e+00	0.322000	0.147000	9.108603e-01	0.680169	0.417404	0.223694	0.107273	0.044323	0.013327	0.004393	0.679064	0.417251	0.220422	0.101943	0.040594	0.015021	0.683833	0.414347	0.218872	0.099033	0.038048	0.678107	0.408567	0.213494	0.096756	0.674753	0.394681	0.204669	0.669220	0.396881	0.674747	0.308000	9.327918e-01	0.061000	0.053000	0.105000	0.070000	0.027000	0.264000	4.742831e+00
715000	0.277000	9.327918e-01	0.065000	0.038000	0.095000	0.072000	0.025000	0.263000	4.648917e+00	0.322000	0.147000	9.108603e-01	0.679797	0.417183	0.223439	0.107436	0.044377	0.013348	0.004362	0.679274	0.416797	0.220622	0.102090	0.040526	0.014915	0.683531	0.414319	0.219155	0.099330	0.038037	0.678373	0.409209	0.213729	0.096745	0.675141	0.394599	0.204236	0.669840	0.396330	0.674126	0.308000	9.327918e-01	0.061000	0.038000	0.105000	0.070000	0.027000	0.235000	4.648917e+00
720000	0.277000	9.327918e-01	0.065000	0.050000	0.092000	0.062000	0.025000	0.215000	4.556862e+00	0.347000	0.146000	9.017971e-01	0.680231	0.417397	0.224067	0.107651	0.044381	0.013284	0.004411	0.679542	0.417097	0.221052	0.102702	0.040468	0.014850	0.683302	0.414137	0.219400	0.099210	0.037906	0.677938	0.409016	0.213474	0.096633	0.675384	0.395005	0.204486	0.670297	0.396909	0.674099	0.308000	9.327918e-01	0.066000	0.038000	0.090000	0.080000	0.036000	0.228000	4.648917e+00
725000	0.277000	9.327918e-01	0.059000	0.050000	0.092000	0.062000	0.025000	0.240000	4.556862e+00	0.324000	0.146000	9.017971e-01	0.680253	0.418171	0.223969	0.107960	0.044483	0.013304	0.004457	0.679441	0.417798	0.221427	0.102679	0.040497	0.015094	0.683386	0.414289	0.219347	0.099362	0.038176	0.678135	0.409320	0.213306	0.097435	0.675514	0.395598	0.205425	0.670686	0.397904	0.674936	0.308000	9.327918e-01	0.066000	0.046000	0.090000	0.080000	0.036000	0.233000	4.648917e+00
730000	0.277000	9.327918e-01	0.059000	0.046000	0.092000	0.062000	0.029000	0.250000	4.556862e+00	0.315000	0.146000	9.017971e-01	0.680092	0.418349	0.223743	0.108036	0.044429	0.013323	0.004545	0.679306	0.417723	0.221458	0.102443	0.040468	0.015168	0.683456	0.414861	0.219230	0.099497	0.038188	0.678337	0.409234	0.213552	0.097717	0.675573	0.395544	0.205669	0.671053	0.398782	0.675321	0.308000	9.327918e-01	0.073000	0.046000	0.090000	0.080000	0.036000	0.267000	4.742831e+00
735000	0.277000	9.327918e-01	0.052000	0.046000	0.092000	0.077000	0.029000	0.267000	4.556862e+00	0.315000	0.182000	8.928241e-01	0.680344	0.418579	0.223578	0.107829	0.044350	0.013634	0.004549	0.679383	0.417669	0.220803	0.102473	0.040417	0.015108	0.683182	0.414332	0.219187	0.099600	0.037919	0.678696	0.409418	0.213840	0.098154	0.676126	0.395844	0.205898	0.671383	0.398484	0.675262	0.308000	9.327918e-01	0.073000	0.048000	0.111000	0.080000	0.031000	0.221000	4.648917e+00
740000	0.277000	9.327918e-01	0.052000	0.047000	0.098000	0.077000	0.029000	0.263000	4.648917e+00	0.343000	0.182000	8.928241e-01	0.680862	0.418846	0.224395	0.108211	0.044526	0.013581	0.004517	0.680072	0.418543	0.220710	0.102728	0.040367	0.015079	0.683521	0.413764	0.218960	0.099469	0.037827	0.678289	0.409326	0.213811	0.097920	0.676326	0.395886	0.205626	0.671176	0.398258	0.675423	0.308000	9.327918e-01	0.072000	0.048000	0.111000	0.092000	0.031000	0.215000	4.648917e+00
745000	0.277000	9.327918e-01	0.073000	0.047000	0.098000	0.077000	0.041000	0.244000	4.556862e+00	0.321000	0.182000	8.928241e-01	0.680884	0.418923	0.224917	0.108190	0.044635	0.013611	0.004485	0.680288	0.418983	0.221002	0.102788	0.040529	0.015053	0.683953	0.413859	0.218994	0.099751	0.037796	0.678521	0.409669	0.213361	0.097698	0.676487	0.395949	0.205526	0.671534	0.398511	0.675613	0.308000	9.327918e-01	0.072000	0.049000	0.111000	0.092000	0.031000	0.243000	4.556862e+00
750000	0.277000	9.327918e-01	0.073000	0.058000	0.098000	0.083000	0.041000	0.243000	4.466630e+00	0.321000	0.172000	8.839403e-01	0.680710	0.418254	0.224548	0.108006	0.044398	0.013665	0.004458	0.680490	0.418643	0.220634	0.102412	0.040488	0.014952	0.683939	0.413771	0.218760	0.099645	0.037769	0.677652	0.409311	0.213042	0.097414	0.676338	0.396143	0.205017	0.671574	0.398515	0.674913	0.308000	9.327918e-01	0.057000	0.049000	0.099000	0.092000	0.031000	0.248000	4.556862e+00
755000	0.285000	9.421665e-01	0.071000	0.058000	0.103000	0.083000	0.041000	0.260000	4.556862e+00	0.288000	0.172000	8.839403e-01	0.680757	0.418639	0.224110	0.107845	0.044167	0.013608	0.004468	0.680522	0.417991	0.220205	0.101864	0.040244	0.014846	0.683923	0.413698	0.218251	0.099364	0.037676	0.677579	0.408784	0.212255	0.097076	0.675881	0.394733	0.204761	0.671418	0.398519	0.675203	0.329000	9.421665e-01	0.057000	0.062000	0.099000	0.078000	0.038000	0.254000	4.648917e+00
760000	0.285000	9.421665e-01	0.071000	0.043000	0.103000	0.083000	0.041000	0.267000	4.556862e+00	0.316000	0.172000	8.839403e-01	0.681487	0.418783	0.224555	0.108179	0.044363	0.013676	0.004439	0.680297	0.417648	0.220213	0.102034	0.040303	0.014813	0.684153	0.413975	0.218773	0.099224	0.037578	0.677309	0.409185	0.212070	0.096672	0.676236	0.394145	0.204359	0.670921	0.397426	0.674924	0.329000	9.421665e-01	0.086000	0.062000	0.099000	0.078000	0.038000	0.229000	4.648917e+00
765000	0.285000	9.421665e-01	0.071000	0.043000	0.103000	0.080000	0.025000	0.249000	4.556862e+00	0.310000	0.172000	8.839403e-01	0.681231	0.418638	0.224713	0.108325	0.044357	0.013707	0.004517	0.680528	0.417209	0.220673	0.102041	0.040368	0.014789	0.684195	0.414089	0.219157	0.099652	0.037642	0.677721	0.409683	0.212784	0.096787	0.676385	0.394224	0.204456	0.671191	0.397474	0.674750	0.329000	9.421665e-01	0.086000	0.051000	0.099000	0.078000	0.038000	0.259000	4.648917e+00
770000	0.285000	9.421665e-01	0.071000	0.052000	0.106000	0.080000	0.025000	0.244000	4.466630e+00	0.310000	0.199000	8.751450e-01	0.680986	0.418494	0.224625	0.108332	0.044189	0.013655	0.004522	0.680553	0.417414	0.220721	0.101923	0.040249	0.014733	0.684981	0.414571	0.219285	0.099763	0.037715	0.678098	0.409669	0.212765	0.096652	0.676059	0.394348	0.204319	0.671429	0.397353	0.674559	0.329000	9.421665e-01	0.072000	0.051000	0.103000	0.080000	0.028000	0.241000	4.556862e+00
775000	0.285000	9.421665e-01	0.065000	0.052000	0.106000	0.080000	0.025000	0.249000	4.378185e+00	0.327000	0.199000	8.751450e-01	0.681130	0.418821	0.225296	0.108482	0.044052	0.013596	0.004526	0.681199	0.418070	0.221062	0.101967	0.040064	0.014710	0.685545	0.414512	0.219160	0.099652	0.037805	0.678067	0.409633	0.212324	0.096704	0.675790	0.394383	0.204357	0.671022	0.397558	0.675138	0.329000	9.421665e-01	0.072000	0.054000	0.103000	0.080000	0.028000	0.248000	4.466630e+00
780000	0.285000	9.421665e-01	0.065000	0.048000	0.106000	0.080000	0.041000	0.262000	4.378185e+00	0.294000	0.199000	8.751450e-01	0.681408	0.418951	0.225442	0.108409	0.044073	0.013650	0.004498	0.681003	0.417744	0.220548	0.101737	0.040102	0.014766	0.685831	0.414897	0.219045	0.099813	0.038003	0.678266	0.409365	0.212543	0.097267	0.676023	0.395278	0.204740	0.670954	0.398423	0.675928	0.329000	9.421665e-01	0.076000	0.054000	0.103000	0.080000	0.028000	0.211000	4.466630e+00
785000	0.285000	9.421665e-01	0.086000	0.048000	0.106000	0.078000	0.041000	0.263000	4.466630e+00	0.294000	0.181000	8.664371e-01	0.681313	0.419026	0.225968	0.108152	0.043933	0.013589	0.004473	0.681429	0.418245	0.220423	0.101782	0.040167	0.014783	0.686032	0.414837	0.218718	0.100079	0.038174	0.678339	0.409244	0.212827	0.097364	0.676361	0.395888	0.205354	0.671418	0.398919	0.676262	0.329000	9.421665e-01	0.076000	0.051000	0.103000	0.094000	0.043000	0.246000	4.378185e+00
790000	0.285000	9.421665e-01	0.086000	0.042000	0.087000	0.078000	0.041000	0.235000	4.466630e+00	0.313000	0.181000	8.664371e-01	0.681247	0.419057	0.226340	0.108214	0.043926	0.013749	0.004478	0.681903	0.418638	0.220514	0.101816	0.040104	0.014723	0.685891	0.414789	0.218695	0.100107	0.038193	0.678648	0.409131	0.212706	0.097264	0.676370	0.395943	0.205029	0.671224	0.398826	0.676306	0.329000	9.421665e-01	0.059000	0.051000	0.103000	0.094000	0.043000	0.264000	4.466630e+00
795000	0.285000	9.421665e-01	0.065000	0.042000	0.087000	0.078000	0.029000	0.260000	4.556862e+00	0.323000	0.181000	8.664371e-01	0.681250	0.418812	0.226395	0.108007	0.043735	0.013698	0.004451	0.682026	0.418623	0.220167	0.101581	0.040048	0.014698	0.686066	0.414807	0.218558	0.099989	0.038024	0.678220	0.408867	0.212711	0.097082	0.675997	0.395898	0.204665	0.671747	0.399074	0.676374	0.329000	9.421665e-01	0.059000	0.047000	0.103000	0.094000	0.043000	0.285000	4.466630e+00
800000	0.285000	9.421665e-01	0.065000	0.052000	0.087000	0.064000	0.029000	0.296000	4.648917e+00	0.323000	0.181000	8.664371e-01	0.681470	0.418692	0.226905	0.108551	0.043678	0.013962	0.004424	0.681690	0.418922	0.220646	0.101829	0.040295	0.014781	0.686705	0.415148	0.218885	0.100460	0.038158	0.678492	0.409035	0.212603	0.097118	0.676409	0.396134	0.204924	0.671656	0.398540	0.675804	0.329000	9.421665e-01	0.077000	0.047000	0.103000	0.094000	0.045000	0.272000	4.466630e+00
805000	0.303000	9.516354e-01	0.075000	0.052000	0.079000	0.064000	0.029000	0.247000	4.556862e+00	0.297000	0.189000	8.578159e-01	0.681874	0.418918	0.227226	0.108418	0.043799	0.013886	0.004467	0.682124	0.419062	0.220663	0.102286	0.040239	0.014834	0.686565	0.415213	0.219353	0.100300	0.038086	0.678584	0.409154	0.212621	0.096903	0.676704	0.396402	0.204935	0.670985	0.398701	0.676015	0.290000	9.516354e-01	0.077000	0.055000	0.094000	0.083000	0.045000	0.262000	4.466630e+00
810000	0.303000	9.516354e-01	0.075000	0.057000	0.079000	0.064000	0.036000	0.237000	4.466630e+00	0.307000	0.189000	8.578159e-01	0.681973	0.419396	0.227076	0.108313	0.043668	0.013872	0.004442	0.682137	0.418840	0.220739	0.102169	0.040316	0.014807	0.686152	0.415463	0.219140	0.100416	0.038181	0.678340	0.409326	0.213033	0.097012	0.676744	0.397258	0.205439	0.670717	0.399028	0.676102	0.290000	9.516354e-01	0.076000	0.055000	0.094000	0.083000	0.045000	0.252000	4.556862e+00
815000	0.303000	9.516354e-01	0.067000	0.057000	0.079000	0.059000	0.036000	0.273000	4.556862e+00	0.320000	0.189000	8.578159e-01	0.682097	0.420464	0.227344	0.108803	0.044047	0.013925	0.004487	0.682210	0.419085	0.220603	0.102101	0.040308	0.014792	0.686475	0.415551	0.219367	0.100679	0.038213	0.678596	0.409182	0.213280	0.097117	0.676686	0.396771	0.205429	0.670362	0.398495	0.676266	0.290000	9.516354e-01	0.076000	0.054000	0.094000	0.083000	0.045000	0.247000	4.556862e+00
820000	0.303000	9.516354e-01	0.067000	0.037000	0.098000	0.059000	0.036000	0.247000	4.466630e+00	0.320000	0.198000	8.492805e-01	0.682311	0.420900	0.227354	0.108809	0.044069	0.014017	0.004525	0.682242	0.419065	0.220766	0.102239	0.040253	0.014763	0.686432	0.415372	0.219548	0.100693	0.038098	0.678744	0.409358	0.213666	0.097337	0.676885	0.397403	0.205463	0.670637	0.398305	0.676456	0.290000	9.516354e-01	0.069000	0.054000	0.100000	0.081000	0.034000	0.226000	4.466630e+00
825000	0.303000	9.516354e-01	0.059000	0.037000	0.098000	0.059000	0.036000	0.244000	4.466630e+00	0.336000	0.198000	8.492805e-01	0.682584	0.421029	0.227460	0.108780	0.043869	0.014036	0.004528	0.681862	0.418996	0.221196	0.102058	0.040121	0.014680	0.686669	0.415325	0.219216	0.100508	0.037994	0.678727	0.408627	0.213568	0.097210	0.676614	0.397146	0.205640	0.670611	0.398609	0.676536	0.290000	9.516354e-01	0.069000	0.064000	0.100000	0.081000	0.034000	0.261000	4.556862e+00
830000	0.303000	9.516354e-01	0.059000	0.051000	0.098000	0.059000	0.028000	0.248000	4.378185e+00	0.314000	0.198000	8.492805e-01	0.682965	0.421190	0.228306	0.109005	0.043692	0.013974	0.004532	0.682261	0.419541	0.221341	0.102092	0.040038	0.014628	0.687242	0.415376	0.219258	0.100125	0.038154	0.678559	0.408485	0.212699	0.097202	0.676666	0.396539	0.205126	0.669854	0.398400	0.676557	0.290000	9.516354e-01	0.062000	0.064000	0.100000	0.081000	0.034000	0.245000	4.556862e+00
835000	0.303000	9.516354e-01	0.053000	0.051000	0.098000	0.072000	0.028000	0.230000	4.378185e+00	0.314000	0.192000	8.408300e-01	0.683308	0.421692	0.228343	0.108862	0.043650	0.013947	0.004507	0.682382	0.418879	0.221002	0.101923	0.039910	0.014641	0.687057	0.415056	0.219261	0.100017	0.038348	0.678556	0.408287	0.212525	0.097409	0.676725	0.396762	0.205610	0.669890	0.398375	0.677024	0.290000	9.516354e-01	0.062000	0.039000	0.101000	0.077000	0.033000	0.259000	4.556862e+00
840000	0.303000	9.516354e-01	0.053000	0.046000	0.088000	0.072000	0.028000	0.258000	4.466630e+00	0.285000	0.192000	8.408300e-01	0.683331	0.421321	0.228081	0.108497	0.043671	0.013893	0.004479	0.682207	0.418727	0.220734	0.101650	0.039917	0.014602	0.687066	0.414961	0.219465	0.099722	0.038376	0.678704	0.408063	0.211758	0.097239	0.677062	0.396365	0.205841	0.669760	0.398379	0.677373	0.290000	9.516354e-01	0.060000	0.039000	0.101000	0.077000	0.033000	0.238000	4.556862e+00
845000	0.303000	9.516354e-01	0.046000	0.046000	0.088000	0.072000	0.030000	0.265000	4.466630e+00	0.327000	0.192000	8.408300e-01	0.683227	0.420995	0.228164	0.108543	0.043585	0.013877	0.004455	0.682132	0.418750	0.221094	0.101659	0.039802	0.014704	0.687461	0.415474	0.219644	0.099777	0.038464	0.678571	0.408074	0.211977	0.097222	0.677023	0.396586	0.205808	0.669709	0.398348	0.677433	0.290000	9.516354e-01	0.060000	0.038000	0.101000	0.077000	0.033000	0.245000	4.556862e+00
850000	0.303000	9.516354e-01	0.046000	0.044000	0.088000	0.069000	0.030000	0.255000	4.556862e+00	0.327000	0.192000	8.408300e-01	0.683446	0.421670	0.228411	0.108846	0.043538	0.013893	0.004595	0.682564	0.418907	0.221093	0.101643	0.039802	0.014652	0.687582	0.415676	0.219542	0.100003	0.038523	0.678699	0.408077	0.212482	0.097174	0.676870	0.396942	0.205679	0.670318	0.398093	0.677205	0.290000	9.516354e-01	0.068000	0.038000	0.101000	0.069000	0.033000	0.243000	4.466630e+00
855000	0.287000	9.611995e-01	0.066000	0.044000	0.089000	0.069000	0.030000	0.256000	4.556862e+00	0.317000	0.181000	8.324636e-01	0.684010	0.422213	0.228491	0.109138	0.043444	0.013845	0.004567	0.682636	0.419145	0.221429	0.101787	0.039886	0.014661	0.687723	0.416043	0.219495	0.100036	0.038576	0.679037	0.408604	0.212479	0.097098	0.677465	0.396808	0.205588	0.670394	0.398362	0.677208	0.290000	9.516354e-01	0.068000	0.053000	0.086000	0.069000	0.027000	0.252000	4.466630e+00
860000	0.287000	9.611995e-01	0.066000	0.055000	0.089000	0.069000	0.030000	0.259000	4.648917e+00	0.295000	0.181000	8.324636e-01	0.684142	0.422648	0.228599	0.109460	0.043562	0.013802	0.004572	0.682581	0.419317	0.221710	0.102190	0.039944	0.014676	0.687778	0.416482	0.219748	0.100226	0.038494	0.679340	0.408236	0.212307	0.097175	0.677540	0.396578	0.205521	0.670089	0.398462	0.677042	0.264000	9.611995e-01	0.060000	0.053000	0.086000	0.069000	0.027000	0.239000	4.466630e+00
865000	0.287000	9.611995e-01	0.065000	0.055000	0.089000	0.074000	0.043000	0.261000	4.648917e+00	0.337000	0.181000	8.324636e-01	0.684732	0.423021	0.228891	0.109579	0.043714	0.013760	0.004546	0.682135	0.419359	0.221843	0.102389	0.040099	0.014652	0.688247	0.416761	0.220106	0.100705	0.038552	0.679355	0.408349	0.212232	0.096871	0.677499	0.396414	0.205565	0.670124	0.398469	0.676807	0.264000	9.611995e-01	0.060000	0.053000	0.086000	0.069000	0.027000	0.256000	4.556862e+00
870000	0.287000	9.611995e-01	0.065000	0.062000	0.089000	0.074000	0.043000	0.243000	4.648917e+00	0.337000	0.180000	8.241805e-01	0.684801	0.422909	0.228591	0.109356	0.043781	0.013751	0.004553	0.681971	0.419149	0.221938	0.102139	0.040212	0.014666	0.688479	0.416465	0.220058	0.100769	0.038675	0.679296	0.408443	0.212347	0.097080	0.677744	0.396288	0.206183	0.670145	0.399093	0.677045	0.264000	9.611995e-01	0.050000	0.053000	0.073000	0.078000	0.021000	0.268000	4.556862e+00
875000	0.287000	9.611995e-01	0.045000	0.062000	0.085000	0.074000	0.043000	0.249000	4.556862e+00	0.301000	0.180000	8.241805e-01	0.684618	0.422752	0.228410	0.109263	0.043797	0.013772	0.004555	0.681987	0.419232	0.221969	0.102309	0.040333	0.014775	0.688247	0.416653	0.220106	0.101015	0.038858	0.679214	0.408200	0.212358	0.097225	0.677538	0.396861	0.206443	0.670296	0.399536	0.677418	0.264000	9.611995e-01	0.050000	0.034000	0.073000	0.078000	0.021000	0.246000	4.466630e+00
880000	0.287000	9.611995e-01	0.045000	0.047000	0.085000	0.078000	0.031000	0.229000	4.556862e+00	0.326000	0.180000	8.241805e-01	0.684369	0.422830	0.228289	0.109186	0.043683	0.013759	0.004561	0.682380	0.418948	0.221845	0.102128	0.040340	0.014849	0.687907	0.416584	0.219459	0.100888	0.038959	0.679206	0.408026	0.212164	0.097098	0.677494	0.396450	0.206585	0.670042	0.399987	0.677798	0.264000	9.611995e-01	0.054000	0.034000	0.073000	0.078000	0.021000	0.272000	4.556862e+00
885000	0.287000	9.611995e-01	0.059000	0.047000	0.085000	0.078000	0.031000	0.264000	4.556862e+00	0.326000	0.196000	8.159798e-01	0.684572	0.422333	0.228099	0.108919	0.043558	0.013713	0.004534	0.682316	0.418653	0.221611	0.102043	0.040253	0.014822	0.687806	0.416698	0.219201	0.100882	0.038880	0.679060	0.407930	0.212198	0.097078	0.677689	0.396441	0.206722	0.670318	0.399892	0.677718	0.264000	9.611995e-01	0.054000	0.052000	0.090000	0.063000	0.021000	0.269000	4.648917e+00
890000	0.287000	9.611995e-01	0.059000	0.050000	0.090000	0.078000	0.031000	0.228000	4.466630e+00	0.354000	0.196000	8.159798e-01	0.684527	0.422317	0.228212	0.108797	0.043441	0.013670	0.004540	0.682170	0.418817	0.221309	0.101863	0.040098	0.014809	0.687573	0.416298	0.219089	0.100467	0.038739	0.679005	0.407789	0.211854	0.096792	0.677547	0.395696	0.206546	0.670478	0.399614	0.677543	0.264000	9.611995e-01	0.069000	0.052000	0.090000	0.063000	0.023000	0.229000	4.556862e+00
895000	0.287000	9.611995e-01	0.066000	0.050000	0.090000	0.078000	0.028000	0.273000	4.466630e+00	0.303000	0.196000	8.159798e-01	0.684773	0.422775	0.228538	0.108888	0.043473	0.013754	0.004575	0.682511	0.418837	0.221541	0.102087	0.040098	0.014794	0.687619	0.416193	0.219014	0.100524	0.038852	0.679009	0.407801	0.211749	0.096774	0.676933	0.395630	0.206168	0.670549	0.399553	0.677550	0.264000	9.611995e-01	0.069000	0.053000	0.090000	0.063000	0.023000	0.221000	4.556862e+00
900000	0.287000	9.611995e-01	0.066000	0.047000	0.090000	0.088000	0.028000	0.257000	4.556862e+00	0.303000	0.202000	8.078606e-01	0.684966	0.423154	0.229006	0.108758	0.043404	0.013674	0.004552	0.682881	0.419430	0.221351	0.102019	0.039971	0.014745	0.687735	0.416052	0.218583	0.100362	0.038773	0.678555	0.407879	0.211538	0.096635	0.677141	0.396062	0.205970	0.670913	0.399224	0.677814	0.264000	9.611995e-01	0.066000	0.053000	0.101000	0.072000	0.023000	0.261000	4.556862e+00
905000	0.270000	9.708597e-01	0.060000	0.047000	0.099000	0.088000	0.028000	0.248000	4.466630e+00	0.303000	0.202000	8.078606e-01	0.685129	0.423686	0.228894	0.108791	0.043373	0.013701	0.004527	0.682754	0.419784	0.221597	0.102113	0.040001	0.014741	0.687682	0.416527	0.218781	0.100381	0.038862	0.678699	0.407824	0.211479	0.096528	0.677088	0.395981	0.205920	0.670724	0.399260	0.678200	0.278000	9.708597e-01	0.066000	0.047000	0.101000	0.072000	0.039000	0.250000	4.466630e+00
910000	0.270000	9.708597e-01	0.060000	0.058000	0.099000	0.088000	0.029000	0.255000	4.556862e+00	0.319000	0.202000	8.078606e-01	0.685578	0.423818	0.229035	0.108888	0.043291	0.013633	0.004501	0.682643	0.420121	0.221054	0.101957	0.039838	0.014782	0.687933	0.416023	0.218851	0.100052	0.039170	0.678132	0.407713	0.211500	0.096525	0.677038	0.396011	0.206510	0.670888	0.400037	0.678486	0.278000	9.708597e-01	0.065000	0.047000	0.101000	0.072000	0.039000	0.240000	4.378185e+00
915000	0.270000	9.708597e-01	0.070000	0.058000	0.099000	0.091000	0.029000	0.268000	4.648917e+00	0.322000	0.202000	8.078606e-01	0.685470	0.424352	0.229152	0.109235	0.043360	0.013624	0.004477	0.682604	0.421156	0.221272	0.102099	0.039859	0.014705	0.687969	0.415934	0.218906	0.099905	0.039019	0.678161	0.407602	0.211394	0.096433	0.677279	0.395726	0.206718	0.670763	0.400129	0.678789	0.278000	9.708597e-01	0.065000	0.051000	0.101000	0.072000	0.039000	0.269000	4.466630e+00
920000	0.270000	9.708597e-01	0.070000	0.050000	0.099000	0.091000	0.029000	0.262000	4.648917e+00	0.322000	0.172000	7.998223e-01	0.685582	0.424398	0.229414	0.109227	0.043240	0.013603	0.004483	0.682770	0.421008	0.221492	0.102164	0.039849	0.014682	0.687820	0.415734	0.218548	0.099679	0.038866	0.677787	0.407150	0.210960	0.096188	0.677373	0.395283	0.206450	0.670336	0.399737	0.678714	0.278000	9.708597e-01	0.083000	0.051000	0.115000	0.084000	0.034000	0.283000	4.466630e+00
925000	0.270000	9.708597e-01	0.074000	0.050000	0.112000	0.091000	0.029000	0.263000	4.648917e+00	0.315000	0.172000	7.998223e-01	0.685540	0.424205	0.229274	0.109546	0.043246	0.013662	0.004459	0.682529	0.421088	0.221351	0.102697	0.039972	0.014669	0.688002	0.416507	0.218495	0.099954	0.038797	0.678105	0.407409	0.211169	0.096275	0.677376	0.395218	0.206583	0.670593	0.399824	0.678783	0.278000	9.708597e-01	0.083000	0.065000	0.115000	0.084000	0.034000	0.266000	4.466630e+00
930000	0.270000	9.708597e-01	0.074000	0.044000	0.112000	0.091000	0.029000	0.261000	4.648917e+00	0.321000	0.172000	7.998223e-01	0.685987	0.424198	0.229341	0.109714	0.043277	0.013656	0.004435	0.682666	0.421110	0.221316	0.102470	0.039986	0.014649	0.688084	0.416397	0.218423	0.099961	0.038760	0.678010	0.407093	0.211126	0.096209	0.677122	0.395135	0.206702	0.670721	0.400024	0.678590	0.278000	9.708597e-01	0.057000	0.065000	0.115000	0.084000	0.034000	0.228000	4.466630e+00
935000	0.270000	9.708597e-01	0.061000	0.044000	0.112000	0.074000	0.029000	0.277000	4.742831e+00	0.321000	0.180000	7.918639e-01	0.686175	0.424024	0.229606	0.109606	0.043257	0.013669	0.004501	0.683053	0.420942	0.221491	0.102498	0.039978	0.014603	0.688094	0.416677	0.218542	0.100039	0.038839	0.677927	0.407203	0.210693	0.096185	0.677087	0.395015	0.206683	0.670819	0.400283	0.678904	0.278000	9.708597e-01	0.057000	0.048000	0.099000	0.078000	0.027000	0.258000	4.556862e+00
940000	0.270000	9.708597e-01	0.061000	0.052000	0.099000	0.074000	0.029000	0.247000	4.648917e+00	0.354000	0.180000	7.918639e-01	0.686363	0.424019	0.229815	0.109552	0.043177	0.013690	0.004478	0.683192	0.420988	0.221341	0.102548	0.040217	0.014547	0.688152	0.416809	0.218892	0.100445	0.038970	0.677945	0.407323	0.210839	0.096354	0.677390	0.395047	0.206864	0.670826	0.400783	0.679616	0.278000	9.708597e-01	0.069000	0.048000	0.099000	0.078000	0.027000	0.234000	4.556862e+00
945000	0.270000	9.708597e-01	0.067000	0.052000	0.099000	0.074000	0.027000	0.217000	4.556862e+00	0.337000	0.180000	7.918639e-01	0.686585	0.424168	0.229270	0.109329	0.043066	0.013644	0.004484	0.683088	0.420690	0.221174	0.102330	0.040333	0.014576	0.688130	0.416429	0.218727	0.100505	0.038930	0.678236	0.407563	0.210856	0.096604	0.677303	0.395570	0.207018	0.670942	0.400690	0.679733	0.278000	9.708597e-01	0.069000	0.045000	0.099000	0.078000	0.027000	0.246000	4.556862e+00
950000	0.270000	9.708597e-01	0.067000	0.049000	0.099000	0.075000	0.027000	0.259000	4.648917e+00	0.321000	0.180000	7.918639e-01	0.686637	0.424868	0.229217	0.109378	0.043039	0.013632	0.004491	0.683067	0.420869	0.221463	0.102248	0.040198	0.014532	0.687968	0.416849	0.218526	0.100402	0.039067	0.678699	0.407574	0.210451	0.096598	0.677005	0.395435	0.206711	0.671118	0.400840	0.679801	0.278000	9.708597e-01	0.069000	0.045000	0.099000	0.078000	0.027000	0.258000	4.648917e+00
955000	0.289000	9.806170e-01	0.084000	0.049000	0.103000	0.075000	0.027000	0.245000	4.556862e+00	0.321000	0.217000	7.839847e-01	0.686938	0.425039	0.228825	0.109511	0.042996	0.013597	0.004522	0.683419	0.420839	0.221604	0.102432	0.040257	0.014691	0.688149	0.417141	0.218520	0.100435	0.039371	0.678871	0.407648	0.210197	0.096686	0.677177	0.395801	0.206825	0.671033	0.401018	0.679812	0.311000	9.806170e-01	0.069000	0.055000	0.088000	0.073000	0.027000	0.248000	4.556862e+00
960000	0.289000	9.806170e-01	0.084000	0.052000	0.103000	0.075000	0.022000	0.256000	4.556862e+00	0.313000	0.217000	7.839847e-01	0.687007	0.425166	0.229250	0.109455	0.043232	0.013568	0.004496	0.683434	0.421103	0.221813	0.102356	0.040191	0.014615	0.688394	0.416730	0.218493	0.100240	0.039372	0.678614	0.408154	0.210520	0.096582	0.677094	0.395780	0.206886	0.671292	0.400755	0.679872	0.311000	9.806170e-01	0.054000	0.055000	0.088000	0.073000	0.027000	0.243000	4.556862e+00
965000	0.289000	9.806170e-01	0.070000	0.052000	0.103000	0.082000	0.022000	0.262000	4.556862e+00	0.325000	0.217000	7.839847e-01	0.687440	0.425441	0.229295	0.109647	0.043338	0.013618	0.004474	0.683504	0.421337	0.221947	0.102419	0.040360	0.014626	0.688677	0.416718	0.218712	0.100472	0.039336	0.678922	0.408204	0.210724	0.096509	0.677173	0.395932	0.206629	0.671334	0.399971	0.679833	0.311000	9.806170e-01	0.054000	0.046000	0.088000	0.073000	0.027000	0.249000	4.466630e+00
970000	0.289000	9.806170e-01	0.070000	0.050000	0.101000	0.082000	0.022000	0.264000	4.556862e+00	0.325000	0.187000	7.761839e-01	0.687023	0.425417	0.228852	0.109561	0.043408	0.013625	0.004454	0.683617	0.421273	0.222196	0.102508	0.040473	0.014640	0.688650	0.416444	0.218686	0.100747	0.039210	0.679249	0.408249	0.210836	0.096302	0.677170	0.395970	0.206327	0.671428	0.399543	0.679631	0.311000	9.806170e-01	0.072000	0.046000	0.093000	0.078000	0.032000	0.262000	4.466630e+00
975000	0.289000	9.806170e-01	0.054000	0.050000	0.101000	0.082000	0.022000	0.248000	4.556862e+00	0.346000	0.187000	7.761839e-01	0.686986	0.425393	0.228799	0.109459	0.043448	0.013677	0.004431	0.683215	0.421466	0.222142	0.102131	0.040455	0.014627	0.688419	0.416597	0.218629	0.100735	0.039329	0.679192	0.408146	0.210811	0.096374	0.677266	0.395931	0.206474	0.671853	0.399482	0.679548	0.311000	9.806170e-01	0.072000	0.043000	0.093000	0.078000	0.032000	0.240000	4.378185e+00
980000	0.289000	9.806170e-01	0.054000	0.033000	0.101000	0.062000	0.033000	0.251000	4.556862e+00	0.316000	0.187000	7.761839e-01	0.687270	0.425486	0.229078	0.109735	0.043440	0.013662	0.004411	0.683371	0.421636	0.222837	0.102280	0.040488	0.014584	0.688391	0.416961	0.218641	0.100470	0.039255	0.679426	0.408003	0.210421	0.096008	0.677450	0.395726	0.206041	0.671626	0.399072	0.679507	0.311000	9.806170e-01	0.060000	0.043000	0.093000	0.078000	0.032000	0.250000	4.378185e+00
985000	0.289000	9.806170e-01	0.088000	0.033000	0.101000	0.062000	0.033000	0.242000	4.556862e+00	0.316000	0.197000	7.684608e-01	0.687437	0.425640	0.228935	0.109749	0.043343	0.013677	0.004387	0.683151	0.421169	0.222381	0.102141	0.040491	0.014617	0.688301	0.417352	0.218686	0.100471	0.039354	0.679778	0.408251	0.210928	0.096178	0.677638	0.396078	0.206137	0.672053	0.398974	0.679517	0.311000	9.806170e-01	0.060000	0.048000	0.088000	0.077000	0.032000	0.249000	4.291491e+00
990000	0.289000	9.806170e-01	0.088000	0.047000	0.098000	0.062000	0.033000	0.246000	4.466630e+00	0.306000	0.197000	7.684608e-01	0.687633	0.426114	0.228948	0.109955	0.043430	0.013680	0.004450	0.683339	0.421334	0.222512	0.102477	0.040581	0.014685	0.688539	0.417630	0.218725	0.100462	0.039396	0.679834	0.408415	0.210839	0.095953	0.677500	0.396130	0.206293	0.672243	0.398667	0.679394	0.311000	9.806170e-01	0.064000	0.048000	0.088000	0.077000	0.032000	0.261000	4.378185e+00
995000	0.289000	9.806170e-01	0.067000	0.047000	0.098000	0.062000	0.044000	0.238000	4.466630e+00	0.322000	0.197000	7.684608e-01	0.687403	0.425664	0.228659	0.109898	0.043296	0.013695	0.004427	0.683509	0.421231	0.222307	0.102585	0.040546	0.014643	0.688491	0.417427	0.218390	0.100282	0.039283	0.679683	0.408472	0.210681	0.095906	0.677385	0.395795	0.205979	0.672263	0.398386	0.679411	0.311000	9.806170e-01	0.064000	0.042000	0.088000	0.077000	0.032000	0.260000	4.378185e+00
1000000	0.289000	9.806170e-01	0.067000	0.055000	0.098000	0.075000	0.044000	0.266000	4.556862e+00	0.308000	0.197000	7.684608e-01	0.687595	0.425956	0.228225	0.109700	0.043241	0.013656	0.004407	0.683343	0.421338	0.222278	0.102455	0.040481	0.014705	0.688573	0.417514	0.218294	0.100163	0.039320	0.679725	0.408343	0.210353	0.095906	0.677548	0.395847	0.205929	0.672672	0.398658	0.679979	0.311000	9.806170e-01	0.078000	0.042000	0.088000	0.077000	0.032000	0.255000	4.466630e+00
1005000	0.266000	9.904724e-01	0.074000	0.055000	0.100000	0.075000	0.044000	0.224000	4.466630e+00	0.308000	0.169000	7.608145e-01	0.687458	0.425554	0.227951	0.109704	0.043139	0.013623	0.004414	0.683334	0.421003	0.222042	0.102418	0.040445	0.014628	0.688406	0.417198	0.217953	0.100101	0.039342	0.680103	0.408439	0.210532	0.095949	0.677891	0.395839	0.205885	0.672815	0.398916	0.680198	0.290000	9.904724e-01	0.078000	0.059000	0.086000	0.073000	0.029000	0.250000	4.466630e+00
1010000	0.266000	9.904724e-01	0.074000	0.044000	0.100000	0.075000	0.024000	0.267000	4.556862e+00	0.318000	0.169000	7.608145e-01	0.687821	0.425645	0.228180	0.109834	0.043265	0.013698	0.004397	0.683479	0.421352	0.222126	0.102638	0.040563	0.014674	0.688643	0.417689	0.218441	0.100434	0.039648	0.680033	0.408679	0.210945	0.096180	0.678637	0.396258	0.206536	0.673031	0.399055	0.680429	0.290000	9.904724e-01	0.082000	0.059000	0.086000	0.073000	0.029000	0.233000	4.466630e+00
1015000	0.266000	9.904724e-01	0.067000	0.044000	0.100000	0.071000	0.024000	0.265000	4.556862e+00	0.297000	0.169000	7.608145e-01	0.688268	0.426153	0.228448	0.110126	0.043557	0.013718	0.004454	0.683797	0.421018	0.221915	0.102726	0.040531	0.014601	0.688669	0.417761	0.218280	0.100280	0.039670	0.679995	0.408523	0.210798	0.096256	0.678553	0.395955	0.206573	0.673091	0.399253	0.680708	0.290000	9.904724e-01	0.082000	0.054000	0.086000	0.073000	0.029000	0.221000	4.466630e+00
1020000	0.266000	9.904724e-01	0.067000	0.058000	0.094000	0.071000	0.024000	0.262000	4.648917e+00	0.297000	0.207000	7.532442e-01	0.688249	0.425866	0.228154	0.110022	0.043524	0.013704	0.004435	0.684054	0.420850	0.221738	0.102452	0.040428	0.014569	0.688615	0.417434	0.217907	0.100163	0.039572	0.679976	0.408404	0.210493	0.096114	0.678385	0.395803	0.206875	0.672852	0.399626	0.681392	0.290000	9.904724e-01	0.071000	0.054000	0.097000	0.077000	0.032000	0.255000	4.556862e+00
1025000	0.266000	9.904724e-01	0.085000	0.058000	0.094000	0.071000	0.024000	0.255000	4.648917e+00	0.315000	0.207000	7.532442e-01	0.688031	0.425427	0.228026	0.110237	0.043442	0.013636	0.004413	0.683725	0.420791	0.221658	0.102480	0.040282	0.014520	0.688764	0.417616	0.218031	0.100041	0.039452	0.679777	0.408466	0.210399	0.096128	0.678032	0.395501	0.206948	0.672359	0.399507	0.681842	0.290000	9.904724e-01	0.071000	0.043000	0.097000	0.077000	0.032000	0.255000	4.556862e+00
1030000	0.266000	9.904724e-01	0.085000	0.043000	0.094000	0.084000	0.032000	0.234000	4.648917e+00	0.332000	0.207000	7.532442e-01	0.688371	0.425767	0.228212	0.110088	0.043268	0.013649	0.004389	0.683811	0.420927	0.221527	0.102371	0.040149	0.014447	0.688678	0.417558	0.217815	0.099992	0.039419	0.679829	0.408386	0.210273	0.096159	0.677991	0.395382	0.206980	0.672456	0.399744	0.681969	0.290000	9.904724e-01	0.054000	0.043000	0.097000	0.077000	0.032000	0.248000	4.466630e+00
1035000	0.266000	9.904724e-01	0.068000	0.043000	0.094000	0.084000	0.032000	0.251000	4.648917e+00	0.332000	0.180000	7.457493e-01	0.688930	0.426237	0.228585	0.110036	0.043272	0.013669	0.004530	0.683909	0.421224	0.221305	0.102297	0.040014	0.014570	0.688397	0.417472	0.217552	0.100038	0.039299	0.679901	0.408080	0.210407	0.096232	0.678346	0.395571	0.206937	0.672293	0.399843	0.681843	0.290000	9.904724e-01	0.054000	0.042000	0.097000	0.070000	0.030000	0.234000	4.378185e+00
1040000	0.266000	9.904724e-01	0.068000	0.046000	0.085000	0.084000	0.032000	0.268000	4.742831e+00	0.312000	0.180000	7.457493e-01	0.688710	0.426029	0.228294	0.110103	0.043168	0.013659	0.004535	0.683399	0.420867	0.221354	0.102212	0.039845	0.014521	0.688330	0.417349	0.217459	0.100184	0.039345	0.679753	0.407920	0.210686	0.096076	0.678210	0.395750	0.206918	0.672462	0.399827	0.681568	0.290000	9.904724e-01	0.069000	0.042000	0.092000	0.070000	0.030000	0.250000	4.378185e+00
1045000	0.266000	9.904724e-01	0.059000	0.046000	0.085000	0.084000	0.033000	0.236000	4.648917e+00	0.328000	0.180000	7.457493e-01	0.688591	0.425896	0.228265	0.110046	0.043199	0.013670	0.004567	0.683849	0.421036	0.221280	0.102222	0.039985	0.014534	0.688374	0.417467	0.217290	0.100183	0.039412	0.680214	0.407764	0.210764	0.096250	0.678377	0.395794	0.206845	0.672659	0.399892	0.682131	0.290000	9.904724e-01	0.069000	0.050000	0.092000	0.070000	0.030000	0.276000	4.466630e+00
1050000	0.266000	9.904724e-01	0.059000	0.050000	0.085000	0.081000	0.033000	0.250000	4.556862e+00	0.331000	0.204000	7.383290e-01	0.688246	0.426404	0.228390	0.109936	0.043223	0.013709	0.004572	0.683885	0.421399	0.221418	0.102199	0.040098	0.014566	0.688609	0.417579	0.217713	0.100070	0.039420	0.680042	0.407955	0.210857	0.096351	0.678628	0.395565	0.207114	0.673030	0.399920	0.682559	0.290000	9.904724e-01	0.061000	0.050000	0.092000	0.070000	0.030000	0.246000	4.378185e+00
1055000	0.260000	1.000427e+00	0.059000	0.050000	0.100000	0.081000	0.033000	0.223000	4.466630e+00	0.331000	0.204000	7.383290e-01	0.687914	0.425864	0.228433	0.109724	0.043182	0.013724	0.004576	0.684042	0.421311	0.221381	0.102270	0.039988	0.014581	0.688569	0.417612	0.218080	0.100093	0.039400	0.679733	0.408435	0.211048	0.096398	0.678830	0.395776	0.207084	0.672646	0.399744	0.682748	0.287000	1.000427e+00	0.061000	0.044000	0.107000	0.080000	0.032000	0.243000	4.378185e+00
1060000	0.260000	1.000427e+00	0.059000	0.050000	0.100000	0.081000	0.027000	0.254000	4.466630e+00	0.336000	0.204000	7.383290e-01	0.688091	0.425493	0.228120	0.109369	0.043047	0.013690	0.004556	0.683889	0.421281	0.221470	0.102019	0.039909	0.014542	0.688603	0.417283	0.217934	0.100122	0.039458	0.679730	0.408141	0.210697	0.096389	0.678519	0.396038	0.207546	0.673023	0.400270	0.682917	0.287000	1.000427e+00	0.056000	0.044000	0.107000	0.080000	0.032000	0.265000	4.378185e+00
1065000	0.260000	1.000427e+00	0.078000	0.050000	0.100000	0.079000	0.027000	0.262000	4.556862e+00	0.312000	0.204000	7.383290e-01	0.688337	0.425740	0.228202	0.109281	0.043016	0.013729	0.004536	0.684031	0.421101	0.221556	0.101977	0.039854	0.014559	0.688637	0.417293	0.218142	0.100029	0.039390	0.679937	0.407896	0.210666	0.096538	0.678392	0.395672	0.207244	0.672541	0.400475	0.683043	0.287000	1.000427e+00	0.056000	0.047000	0.107000	0.080000	0.032000	0.256000	4.378185e+00
1070000	0.260000	1.000427e+00	0.078000	0.044000	0.114000	0.079000	0.027000	0.268000	4.556862e+00	0.312000	0.222000	7.309825e-01	0.688437	0.426274	0.228521	0.109307	0.043012	0.013696	0.004516	0.684141	0.421181	0.221556	0.102138	0.039886	0.014543	0.688477	0.417032	0.218334	0.099911	0.039295	0.680352	0.407512	0.210507	0.096427	0.678493	0.395863	0.207029	0.672541	0.399968	0.682898	0.287000	1.000427e+00	0.067000	0.047000	0.107000	0.085000	0.033000	0.272000	4.378185e+00
1075000	0.260000	1.000427e+00	0.054000	0.047000	0.114000	0.079000	0.027000	0.258000	4.556862e+00	0.322000	0.222000	7.309825e-01	0.688619	0.425908	0.228523	0.109407	0.043044	0.013734	0.004574	0.684047	0.421044	0.221699	0.102195	0.039966	0.014661	0.688326	0.417124	0.218396	0.099956	0.039623	0.680697	0.407819	0.210681	0.096946	0.678827	0.396064	0.207711	0.672765	0.400308	0.682883	0.287000	1.000427e+00	0.067000	0.040000	0.101000	0.085000	0.033000	0.249000	4.378185e+00
1080000	0.260000	1.000427e+00	0.054000	0.047000	0.114000	0.082000	0.035000	0.251000	4.648917e+00	0.301000	0.222000	7.309825e-01	0.689300	0.426284	0.229171	0.109711	0.043092	0.013874	0.004554	0.684415	0.420982	0.221650	0.102177	0.040010	0.014643	0.688298	0.416970	0.218192	0.099805	0.039531	0.680929	0.407718	0.210656	0.097001	0.679151	0.395747	0.207701	0.672510	0.400567	0.683108	0.287000	1.000427e+00	0.068000	0.040000	0.101000	0.085000	0.033000	0.237000	4.291491e+00
1085000	0.260000	1.000427e+00	0.072000	0.047000	0.114000	0.082000	0.035000	0.247000	4.648917e+00	0.301000	0.195000	7.237091e-01	0.689335	0.426091	0.229664	0.110108	0.043163	0.013862	0.004584	0.684532	0.421318	0.221912	0.102241	0.039950	0.014649	0.688384	0.417051	0.218035	0.099689	0.039441	0.680681	0.407254	0.210209	0.096721	0.679223	0.394948	0.207226	0.671976	0.400109	0.683299	0.287000	1.000427e+00	0.068000	0.051000	0.101000	0.085000	0.033000	0.256000	4.378185e+00
1090000	0.260000	1.000427e+00	0.072000	0.047000	0.092000	0.082000	0.035000	0.249000	4.556862e+00	0.303000	0.195000	7.237091e-01	0.689612	0.426078	0.229516	0.110442	0.043241	0.013929	0.004615	0.684712	0.421478	0.222294	0.102307	0.039866	0.014598	0.688330	0.417141	0.218257	0.099724	0.039360	0.680720	0.407489	0.210251	0.096640	0.679054	0.395002	0.206972	0.671669	0.399221	0.682898	0.287000	1.000427e+00	0.059000	0.051000	0.090000	0.077000	0.031000	0.263000	4.378185e+00
1095000	0.260000	1.000427e+00	0.082000	0.038000	0.092000	0.082000	0.034000	0.274000	4.556862e+00	0.313000	0.195000	7.237091e-01	0.689374	0.426057	0.229339	0.110334	0.043218	0.013900	0.004595	0.684449	0.421431	0.221946	0.102368	0.039798	0.014560	0.688064	0.416968	0.218181	0.099507	0.039254	0.680504	0.407550	0.210156	0.096543	0.679025	0.394779	0.206883	0.671433	0.399245	0.682565	0.287000	1.000427e+00	0.059000	0.051000	0.090000	0.077000	0.031000	0.274000	4.466630e+00
1100000	0.260000	1.000427e+00	0.082000	0.038000	0.092000	0.080000	0.034000	0.238000	4.556862e+00	0.313000	0.195000	7.237091e-01	0.690014	0.426327	0.229279	0.110346	0.043249	0.013889	0.004575	0.684685	0.421402	0.222049	0.102141	0.039826	0.014526	0.688359	0.416926	0.217994	0.099313	0.039131	0.680729	0.407355	0.209682	0.096381	0.679088	0.394631	0.206515	0.671284	0.399137	0.682327	0.287000	1.000427e+00	0.072000	0.051000	0.090000	0.077000	0.031000	0.242000	4.466630e+00
1105000	0.278000	1.010481e+00	0.082000	0.049000	0.101000	0.080000	0.034000	0.243000	4.556862e+00	0.327000	0.228000	7.165081e-01	0.690054	0.426066	0.229203	0.110204	0.043224	0.013894	0.004553	0.684832	0.421268	0.221756	0.102314	0.039808	0.014518	0.688433	0.416779	0.218101	0.099178	0.039093	0.680958	0.407318	0.209567	0.096524	0.678854	0.394407	0.206760	0.671392	0.399420	0.682522	0.275000	1.010481e+00	0.072000	0.047000	0.082000	0.082000	0.031000	0.258000	4.556862e+00
1110000	0.278000	1.010481e+00	0.082000	0.049000	0.101000	0.080000	0.028000	0.230000	4.556862e+00	0.314000	0.228000	7.165081e-01	0.690071	0.425786	0.229278	0.110144	0.043129	0.013881	0.004532	0.684556	0.421067	0.221537	0.102194	0.039826	0.014676	0.688603	0.416808	0.218076	0.099304	0.039134	0.680837	0.407306	0.209312	0.096537	0.679196	0.394302	0.207023	0.671424	0.399590	0.682536	0.275000	1.010481e+00	0.060000	0.047000	0.082000	0.082000	0.031000	0.231000	4.556862e+00
1115000	0.278000	1.010481e+00	0.069000	0.053000	0.101000	0.089000	0.028000	0.255000	4.648917e+00	0.314000	0.228000	7.165081e-01	0.690097	0.425880	0.229094	0.110295	0.043105	0.013920	0.004535	0.684388	0.420939	0.221288	0.102150	0.039914	0.014632	0.688678	0.416686	0.218054	0.099440	0.039003	0.680683	0.407354	0.209302	0.096490	0.679222	0.394408	0.207139	0.671276	0.399657	0.681931	0.275000	1.010481e+00	0.060000	0.047000	0.082000	0.082000	0.031000	0.260000	4.648917e+00
1120000	0.278000	1.010481e+00	0.069000	0.053000	0.100000	0.089000	0.028000	0.239000	4.648917e+00	0.330000	0.217000	7.093787e-01	0.689958	0.425720	0.229107	0.110139	0.043182	0.013900	0.004544	0.684178	0.421018	0.221233	0.102349	0.039962	0.014663	0.688700	0.416658	0.217761	0.099465	0.038943	0.680684	0.407485	0.209163	0.096434	0.678972	0.394480	0.207051	0.670771	0.399739	0.681809	0.275000	1.010481e+00	0.059000	0.039000	0.093000	0.090000	0.021000	0.252000	4.648917e+00
1125000	0.278000	1.010481e+00	0.073000	0.051000	0.100000	0.089000	0.028000	0.247000	4.556862e+00	0.299000	0.217000	7.093787e-01	0.689817	0.425690	0.229031	0.109822	0.043154	0.013844	0.004548	0.684124	0.420498	0.220666	0.102088	0.039840	0.014593	0.688243	0.416244	0.217675	0.099288	0.038875	0.680270	0.407458	0.209291	0.096302	0.679269	0.395084	0.207295	0.670528	0.399775	0.681758	0.275000	1.010481e+00	0.059000	0.039000	0.093000	0.090000	0.021000	0.271000	4.648917e+00
1130000	0.278000	1.010481e+00	0.073000	0.051000	0.100000	0.087000	0.020000	0.250000	4.466630e+00	0.326000	0.217000	7.093787e-01	0.689563	0.425772	0.229024	0.109704	0.043072	0.013980	0.004528	0.683992	0.420453	0.220540	0.101817	0.039798	0.014554	0.688247	0.416242	0.217593	0.099375	0.038941	0.680192	0.407557	0.209601	0.096617	0.679421	0.395614	0.207682	0.670668	0.400075	0.681956	0.275000	1.010481e+00	0.060000	0.039000	0.093000	0.090000	0.021000	0.245000	4.556862e+00
1135000	0.278000	1.010481e+00	0.061000	0.050000	0.100000	0.087000	0.020000	0.249000	4.466630e+00	0.326000	0.217000	7.093787e-01	0.689211	0.425161	0.228711	0.109541	0.042945	0.013914	0.004508	0.683758	0.420625	0.220135	0.101638	0.039786	0.014573	0.688199	0.416384	0.217484	0.099227	0.038927	0.679936	0.407340	0.209722	0.096651	0.679568	0.395866	0.207653	0.670798	0.400248	0.682141	0.275000	1.010481e+00	0.060000	0.039000	0.093000	0.090000	0.021000	0.244000	4.466630e+00
1140000	0.278000	1.010481e+00	0.061000	0.050000	0.096000	0.087000	0.020000	0.253000	4.466630e+00	0.314000	0.216000	7.023203e-01	0.689272	0.425531	0.229097	0.109513	0.043038	0.013924	0.004513	0.683498	0.420805	0.220006	0.101499	0.039719	0.014548	0.688575	0.416593	0.217355	0.099272	0.039158	0.679733	0.407162	0.209733	0.096779	0.679726	0.396084	0.207995	0.671083	0.400666	0.682377	0.275000	1.010481e+00	0.061000	0.058000	0.101000	0.087000	0.039000	0.253000	4.556862e+00
1145000	0.278000	1.010481e+00	0.072000	0.053000	0.096000	0.087000	0.022000	0.267000	4.556862e+00	0.311000	0.216000	7.023203e-01	0.689207	0.425793	0.229270	0.109622	0.043037	0.014078	0.004542	0.683510	0.420729	0.219963	0.101587	0.039752	0.014483	0.689085	0.416699	0.217300	0.099420	0.039300	0.680062	0.407617	0.210366	0.096870	0.679893	0.396400	0.207871	0.671197	0.400363	0.682103	0.275000	1.010481e+00	0.061000	0.058000	0.101000	0.087000	0.039000	0.254000	4.556862e+00
1150000	0.278000	1.010481e+00	0.072000	0.053000	0.096000	0.074000	0.022000	0.245000	4.466630e+00	0.311000	0.216000	7.023203e-01	0.688782	0.425202	0.228822	0.109431	0.042918	0.014018	0.004522	0.683548	0.420104	0.219713	0.101468	0.039737	0.014418	0.688389	0.416583	0.217083	0.099396	0.039219	0.680353	0.407776	0.210289	0.096776	0.680044	0.396830	0.207569	0.671145	0.400445	0.682128	0.275000	1.010481e+00	0.058000	0.050000	0.101000	0.087000	0.039000	0.234000	4.556862e+00
1155000	0.263000	1.020637e+00	0.071000	0.053000	0.109000	0.074000	0.022000	0.257000	4.556862e+00	0.324000	0.215000	6.953321e-01	0.688925	0.425382	0.228678	0.109294	0.042938	0.013982	0.004502	0.683619	0.420209	0.219724	0.101452	0.039588	0.014458	0.688546	0.416510	0.217002	0.099245	0.039365	0.680593	0.407652	0.210296	0.096538	0.680169	0.396694	0.207284	0.671037	0.400657	0.682086	0.259000	1.020637e+00	0.058000	0.050000	0.091000	0.073000	0.026000	0.277000	4.556862e+00
1160000	0.263000	1.020637e+00	0.071000	0.053000	0.109000	0.074000	0.030000	0.248000	4.556862e+00	0.298000	0.215000	6.953321e-01	0.688993	0.425640	0.228956	0.109442	0.043118	0.014022	0.004507	0.684063	0.420577	0.219987	0.101640	0.039714	0.014526	0.688674	0.416745	0.217065	0.099450	0.039362	0.680828	0.407673	0.210297	0.096810	0.680294	0.396957	0.207344	0.671181	0.400940	0.682582	0.259000	1.020637e+00	0.070000	0.051000	0.091000	0.073000	0.026000	0.240000	4.556862e+00
1165000	0.263000	1.020637e+00	0.051000	0.053000	0.109000	0.071000	0.030000	0.242000	4.466630e+00	0.298000	0.215000	6.953321e-01	0.688806	0.425406	0.229053	0.109229	0.043135	0.014059	0.004488	0.683955	0.420857	0.220005	0.101658	0.039688	0.014530	0.688552	0.416661	0.217328	0.099447	0.039426	0.680994	0.407574	0.210234	0.096954	0.680682	0.397120	0.207419	0.671201	0.401046	0.682424	0.259000	1.020637e+00	0.070000	0.051000	0.091000	0.073000	0.026000	0.263000	4.648917e+00
1170000	0.263000	1.020637e+00	0.051000	0.044000	0.075000	0.071000	0.030000	0.243000	4.378185e+00	0.308000	0.225000	6.884134e-01	0.688582	0.425809	0.228973	0.109600	0.043259	0.014051	0.004470	0.684031	0.420730	0.220202	0.101714	0.039706	0.014469	0.688415	0.416711	0.217225	0.099514	0.039428	0.681011	0.407595	0.210186	0.096904	0.680465	0.397036	0.207395	0.671309	0.401080	0.682384	0.259000	1.020637e+00	0.071000	0.057000	0.090000	0.089000	0.026000	0.260000	4.648917e+00
1175000	0.263000	1.020637e+00	0.056000	0.034000	0.075000	0.071000	0.025000	0.265000	4.466630e+00	0.342000	0.225000	6.884134e-01	0.688455	0.425811	0.228975	0.109462	0.043196	0.014082	0.004477	0.684174	0.420964	0.220481	0.101728	0.039603	0.014574	0.688706	0.416764	0.216995	0.099694	0.039703	0.680681	0.407573	0.210435	0.097053	0.680246	0.397292	0.207836	0.671462	0.401257	0.682660	0.259000	1.020637e+00	0.071000	0.057000	0.090000	0.089000	0.034000	0.250000	4.556862e+00
1180000	0.263000	1.020637e+00	0.056000	0.034000	0.075000	0.083000	0.025000	0.246000	4.378185e+00	0.295000	0.225000	6.884134e-01	0.688306	0.425581	0.228723	0.109409	0.043349	0.014072	0.004457	0.684489	0.420877	0.220572	0.101923	0.039726	0.014603	0.688794	0.416615	0.217195	0.099640	0.039680	0.680812	0.407742	0.210646	0.096800	0.680675	0.397053	0.207511	0.671219	0.400828	0.682266	0.259000	1.020637e+00	0.070000	0.057000	0.090000	0.089000	0.034000	0.228000	4.556862e+00
1185000	0.263000	1.020637e+00	0.079000	0.054000	0.075000	0.083000	0.025000	0.276000	4.466630e+00	0.295000	0.188000	6.815636e-01	0.688092	0.425452	0.228678	0.109544	0.043348	0.014110	0.004458	0.684701	0.420938	0.220671	0.101900	0.039727	0.014658	0.688781	0.416635	0.216950	0.099587	0.039617	0.680914	0.407632	0.210427	0.096601	0.680599	0.396807	0.207411	0.671067	0.400403	0.681843	0.259000	1.020637e+00	0.070000	0.057000	0.092000	0.095000	0.034000	0.272000	4.648917e+00
1190000	0.263000	1.020637e+00	0.079000	0.054000	0.118000	0.083000	0.025000	0.260000	4.556862e+00	0.327000	0.188000	6.815636e-01	0.687759	0.425305	0.228440	0.109392	0.043289	0.014056	0.004439	0.684926	0.421095	0.220636	0.102022	0.039788	0.014668	0.688714	0.416820	0.216981	0.099626	0.039482	0.681033	0.407680	0.210316	0.096593	0.680634	0.396688	0.207312	0.671193	0.400798	0.682049	0.259000	1.020637e+00	0.061000	0.049000	0.092000	0.095000	0.044000	0.244000	4.556862e+00
1195000	0.263000	1.020637e+00	0.061000	0.051000	0.118000	0.063000	0.033000	0.240000	4.466630e+00	0.313000	0.188000	6.815636e-01	0.687740	0.425122	0.228506	0.109291	0.043258	0.014072	0.004421	0.685035	0.421314	0.220741	0.102276	0.039908	0.014627	0.688961	0.417147	0.217013	0.099753	0.039432	0.681421	0.407879	0.210295	0.096570	0.680637	0.396608	0.207048	0.671353	0.400973	0.682013	0.259000	1.020637e+00	0.061000	0.049000	0.092000	0.095000	0.044000	0.253000	4.556862e+00
1200000	0.263000	1.020637e+00	0.061000	0.051000	0.118000	0.063000	0.033000	0.245000	4.466630e+00	0.313000	0.188000	6.815636e-01	0.687437	0.425036	0.228659	0.108954	0.043107	0.014059	0.004428	0.685027	0.421375	0.220890	0.102167	0.039867	0.014556	0.688783	0.417061	0.217036	0.099798	0.039389	0.681481	0.407928	0.210081	0.096575	0.680633	0.396379	0.207279	0.671209	0.401315	0.682523	0.259000	1.020637e+00	0.070000	0.045000	0.092000	0.095000	0.044000	0.262000	4.648917e+00
1205000	0.263000	1.020637e+00	0.054000	0.047000	0.073000	0.063000	0.033000	0.250000	4.378185e+00	0.305000	0.227000	6.747819e-01	0.687519	0.425001	0.229109	0.108890	0.043063	0.014044	0.004432	0.685180	0.421336	0.221106	0.102086	0.039813	0.014514	0.689008	0.417034	0.216800	0.099766	0.039320	0.681225	0.407691	0.210028	0.096425	0.680841	0.396701	0.207316	0.671173	0.401197	0.682249	0.258000	1.030894e+00	0.070000	0.045000	0.099000	0.103000	0.042000	0.242000	4.648917e+00
1210000	0.248000	1.010481e+00	0.054000	0.047000	0.073000	0.063000	0.028000	0.250000	4.291491e+00	0.323000	0.227000	6.747819e-01	0.687181	0.424694	0.228837	0.109011	0.043235	0.014066	0.004438	0.685078	0.421375	0.221614	0.102048	0.039881	0.014551	0.689324	0.417480	0.217302	0.100005	0.039278	0.681476	0.408299	0.210067	0.096493	0.680911	0.396834	0.207254	0.671184	0.401086	0.681988	0.258000	1.030894e+00	0.074000	0.052000	0.099000	0.103000	0.042000	0.252000	4.648917e+00
1215000	0.248000	1.010481e+00	0.078000	0.060000	0.073000	0.069000	0.028000	0.266000	4.378185e+00	0.323000	0.227000	6.747819e-01	0.687388	0.424821	0.228758	0.109124	0.043158	0.014051	0.004421	0.685455	0.421491	0.221331	0.101920	0.039772	0.014564	0.689565	0.417415	0.217037	0.099817	0.039303	0.681186	0.408495	0.210075	0.096534	0.680826	0.396922	0.207574	0.671243	0.401332	0.682257	0.258000	1.030894e+00	0.074000	0.052000	0.099000	0.103000	0.042000	0.232000	4.556862e+00
1220000	0.248000	1.010481e+00	0.078000	0.060000	0.073000	0.069000	0.028000	0.264000	4.466630e+00	0.315000	0.223000	6.680677e-01	0.687455	0.424997	0.228649	0.109066	0.043030	0.014015	0.004405	0.685374	0.421131	0.221255	0.101769	0.039661	0.014498	0.689332	0.417351	0.216931	0.099781	0.039216	0.680892	0.408270	0.209699	0.096365	0.680700	0.396554	0.207607	0.670972	0.401317	0.682429	0.258000	1.030894e+00	0.063000	0.046000	0.084000	0.085000	0.029000	0.255000	4.648917e+00
1225000	0.248000	1.010481e+00	0.087000	0.048000	0.090000	0.069000	0.032000	0.276000	4.556862e+00	0.306000	0.223000	6.680677e-01	0.687614	0.425388	0.228841	0.109150	0.043282	0.014112	0.004407	0.685628	0.421167	0.221127	0.102025	0.039627	0.014487	0.689238	0.417183	0.217044	0.099687	0.039131	0.680706	0.408269	0.209607	0.096217	0.680654	0.396697	0.207775	0.670702	0.401600	0.682150	0.258000	1.030894e+00	0.063000	0.046000	0.084000	0.085000	0.029000	0.247000	4.556862e+00
1230000	0.248000	1.010481e+00	0.087000	0.048000	0.090000	0.072000	0.032000	0.263000	4.648917e+00	0.308000	0.223000	6.680677e-01	0.687309	0.425369	0.229031	0.109368	0.043332	0.014122	0.004411	0.686028	0.421289	0.221218	0.102246	0.039613	0.014477	0.689263	0.417444	0.216975	0.099661	0.039155	0.680907	0.408185	0.209639	0.096209	0.680827	0.396902	0.207651	0.670729	0.401452	0.681906	0.258000	1.030894e+00	0.053000	0.041000	0.084000	0.085000	0.029000	0.229000	4.466630e+00
1235000	0.248000	1.010481e+00	0.059000	0.052000	0.090000	0.072000	0.032000	0.245000	4.556862e+00	0.308000	0.219000	6.614203e-01	0.687239	0.425110	0.228983	0.109207	0.043244	0.014066	0.004439	0.685834	0.421590	0.221378	0.102263	0.039646	0.014668	0.689144	0.417668	0.217277	0.100032	0.039190	0.680924	0.408346	0.209927	0.096615	0.680992	0.397307	0.207898	0.670888	0.401459	0.681529	0.258000	1.030894e+00	0.053000	0.041000	0.095000	0.085000	0.029000	0.254000	4.466630e+00
1240000	0.248000	1.010481e+00	0.059000	0.052000	0.081000	0.072000	0.032000	0.264000	4.648917e+00	0.338000	0.219000	6.614203e-01	0.687365	0.425033	0.228869	0.109460	0.043260	0.014211	0.004421	0.685840	0.421378	0.221233	0.102397	0.039689	0.014685	0.689235	0.417771	0.217527	0.100095	0.039097	0.681017	0.408210	0.210105	0.096757	0.680993	0.397516	0.207953	0.670767	0.401444	0.681675	0.258000	1.030894e+00	0.073000	0.050000	0.095000	0.080000	0.026000	0.239000	4.378185e+00
1245000	0.248000	1.010481e+00	0.075000	0.042000	0.081000	0.084000	0.023000	0.237000	4.648917e+00	0.310000	0.219000	6.614203e-01	0.687525	0.424992	0.228620	0.109169	0.043166	0.014202	0.004405	0.685729	0.420993	0.220956	0.102223	0.039738	0.014699	0.689214	0.417857	0.217387	0.100032	0.039048	0.681054	0.408030	0.209966	0.096682	0.680474	0.397593	0.207887	0.670743	0.401378	0.681618	0.258000	1.030894e+00	0.073000	0.050000	0.095000	0.080000	0.026000	0.255000	4.378185e+00
1250000	0.248000	1.010481e+00	0.075000	0.042000	0.081000	0.084000	0.023000	0.255000	4.648917e+00	0.310000	0.232000	6.548391e-01	0.687497	0.425204	0.228541	0.109105	0.043168	0.014186	0.004388	0.685724	0.420644	0.220753	0.102138	0.039637	0.014639	0.689101	0.417757	0.217449	0.099863	0.039032	0.681052	0.407992	0.209819	0.096712	0.680436	0.397637	0.207898	0.670854	0.401278	0.681891	0.236000	1.020637e+00	0.063000	0.048000	0.095000	0.080000	0.026000	0.265000	4.378185e+00
1255000	0.248000	1.010481e+00	0.074000	0.042000	0.081000	0.084000	0.023000	0.263000	4.742831e+00	0.310000	0.232000	6.548391e-01	0.687841	0.425379	0.228488	0.109068	0.043216	0.014155	0.004371	0.685717	0.420773	0.220816	0.102105	0.039629	0.014651	0.689122	0.417453	0.217317	0.099942	0.038952	0.681207	0.408059	0.209876	0.096810	0.680502	0.397696	0.207900	0.671281	0.401246	0.681965	0.236000	1.020637e+00	0.063000	0.048000	0.107000	0.065000	0.028000	0.232000	4.291491e+00
1260000	0.255000	1.020637e+00	0.074000	0.042000	0.086000	0.084000	0.034000	0.222000	4.742831e+00	0.312000	0.232000	6.548391e-01	0.688033	0.425741	0.228534	0.109129	0.043448	0.014161	0.004356	0.685775	0.421061	0.220817	0.102328	0.039677	0.014633	0.689388	0.417768	0.217466	0.100156	0.039018	0.681345	0.408334	0.209978	0.096692	0.680703	0.397745	0.207696	0.671434	0.401223	0.681706	0.236000	1.020637e+00	0.069000	0.065000	0.107000	0.065000	0.028000	0.267000	4.378185e+00
1265000	0.255000	1.020637e+00	0.060000	0.042000	0.086000	0.087000	0.034000	0.255000	4.742831e+00	0.312000	0.232000	6.548391e-01	0.688401	0.426055	0.228576	0.109181	0.043479	0.014236	0.004361	0.685554	0.420999	0.220823	0.102327	0.039701	0.014733	0.688987	0.417523	0.217526	0.100189	0.039004	0.681270	0.407942	0.209859	0.096853	0.680724	0.397764	0.207692	0.671642	0.401254	0.681654	0.236000	1.020637e+00	0.069000	0.065000	0.107000	0.065000	0.028000	0.274000	4.378185e+00
1270000	0.255000	1.020637e+00	0.060000	0.051000	0.086000	0.087000	0.034000	0.247000	4.648917e+00	0.307000	0.232000	6.483233e-01	0.688550	0.426478	0.228910	0.109139	0.043595	0.014343	0.004366	0.685620	0.421011	0.220846	0.102487	0.039787	0.014676	0.688796	0.417600	0.217496	0.100191	0.038924	0.681032	0.408042	0.209989	0.096774	0.680831	0.397905	0.207591	0.671661	0.401558	0.681586	0.236000	1.020637e+00	0.064000	0.031000	0.092000	0.072000	0.028000	0.276000	4.378185e+00
1275000	0.255000	1.020637e+00	0.072000	0.051000	0.093000	0.087000	0.033000	0.248000	4.648917e+00	0.337000	0.232000	6.483233e-01	0.688756	0.426817	0.229085	0.109125	0.043578	0.014350	0.004351	0.686081	0.421362	0.220881	0.102620	0.039736	0.014727	0.688758	0.417343	0.217572	0.100049	0.038864	0.680916	0.408027	0.210017	0.096737	0.680726	0.397900	0.207523	0.671686	0.401731	0.681799	0.236000	1.020637e+00	0.064000	0.031000	0.092000	0.072000	0.027000	0.263000	4.466630e+00
1280000	0.255000	1.020637e+00	0.072000	0.042000	0.093000	0.082000	0.033000	0.236000	4.648917e+00	0.308000	0.232000	6.483233e-01	0.689003	0.426848	0.229099	0.109085	0.043504	0.014342	0.004333	0.686256	0.421043	0.220818	0.102582	0.039676	0.014665	0.688647	0.416918	0.217565	0.099908	0.038808	0.680762	0.408101	0.210067	0.096719	0.680770	0.398040	0.207900	0.671971	0.402083	0.682025	0.236000	1.020637e+00	0.063000	0.054000	0.092000	0.072000	0.027000	0.266000	4.556862e+00
1285000	0.255000	1.020637e+00	0.058000	0.042000	0.093000	0.082000	0.033000	0.232000	4.648917e+00	0.308000	0.200000	6.418724e-01	0.689129	0.426917	0.228999	0.109010	0.043572	0.014417	0.004340	0.686114	0.420878	0.220947	0.102472	0.039699	0.014760	0.688541	0.417026	0.217637	0.099915	0.038913	0.680819	0.408292	0.210233	0.097074	0.681027	0.398200	0.208015	0.672025	0.402171	0.682112	0.236000	1.020637e+00	0.063000	0.054000	0.098000	0.088000	0.027000	0.272000	4.556862e+00
1290000	0.255000	1.020637e+00	0.058000	0.059000	0.117000	0.082000	0.033000	0.257000	4.648917e+00	0.335000	0.200000	6.418724e-01	0.689256	0.427012	0.229031	0.109002	0.043624	0.014421	0.004344	0.686240	0.421144	0.221041	0.102581	0.039773	0.014836	0.688393	0.416688	0.217612	0.099954	0.039059	0.680799	0.408477	0.210400	0.097139	0.681063	0.398398	0.208171	0.672146	0.402337	0.681921	0.236000	1.020637e+00	0.063000	0.050000	0.098000	0.088000	0.030000	0.237000	4.556862e+00
1295000	0.255000	1.020637e+00	0.087000	0.046000	0.117000	0.082000	0.036000	0.256000	4.648917e+00	0.338000	0.200000	6.418724e-01	0.689209	0.426824	0.229397	0.108997	0.043561	0.014405	0.004327	0.686313	0.421376	0.220997	0.102689	0.039658	0.014887	0.688306	0.416457	0.217578	0.099863	0.038996	0.680888	0.408570	0.210410	0.097322	0.681141	0.398373	0.208379	0.672161	0.402561	0.682085	0.236000	1.020637e+00	0.063000	0.050000	0.098000	0.088000	0.030000	0.247000	4.556862e+00
1300000	0.255000	1.020637e+00	0.087000	0.046000	0.117000	0.100000	0.036000	0.235000	4.556862e+00	0.338000	0.200000	6.418724e-01	0.689322	0.426905	0.229494	0.109091	0.043506	0.014416	0.004309	0.686442	0.421700	0.221112	0.102787	0.039696	0.014856	0.688330	0.416234	0.217549	0.099935	0.038985	0.680788	0.408935	0.210645	0.097220	0.681122	0.398406	0.208367	0.671925	0.402637	0.681903	0.236000	1.020637e+00	0.059000	0.035000	0.098000	0.088000	0.030000	0.258000	4.648917e+00
1305000	0.255000	1.020637e+00	0.075000	0.046000	0.117000	0.100000	0.036000	0.247000	4.466630e+00	0.318000	0.237000	6.354857e-01	0.689010	0.426482	0.229358	0.109117	0.043458	0.014385	0.004294	0.686243	0.422073	0.221073	0.102966	0.039728	0.014803	0.688591	0.416510	0.217763	0.100257	0.038989	0.680766	0.409059	0.210736	0.097155	0.681244	0.398636	0.208367	0.671898	0.402961	0.681761	0.255000	1.030894e+00	0.059000	0.035000	0.102000	0.075000	0.030000	0.276000	4.648917e+00
1310000	0.259000	1.030894e+00	0.075000	0.062000	0.100000	0.100000	0.037000	0.241000	4.378185e+00	0.338000	0.237000	6.354857e-01	0.689053	0.426839	0.229536	0.109300	0.043542	0.014521	0.004276	0.686341	0.422223	0.221209	0.103128	0.039913	0.014836	0.688654	0.416804	0.217938	0.100320	0.039047	0.680870	0.409313	0.211046	0.097003	0.680883	0.398847	0.208236	0.672076	0.402630	0.681194	0.255000	1.030894e+00	0.076000	0.059000	0.102000	0.075000	0.022000	0.259000	4.648917e+00
1315000	0.259000	1.030894e+00	0.067000	0.055000	0.100000	0.067000	0.037000	0.231000	4.378185e+00	0.338000	0.237000	6.354857e-01	0.688878	0.426713	0.229498	0.109295	0.043463	0.014472	0.004260	0.686192	0.422313	0.221353	0.102956	0.039975	0.014782	0.688598	0.416850	0.217860	0.100302	0.038947	0.680875	0.409210	0.210782	0.096926	0.680904	0.398596	0.208085	0.672263	0.402623	0.681222	0.255000	1.030894e+00	0.076000	0.059000	0.102000	0.075000	0.022000	0.276000	4.742831e+00
1320000	0.259000	1.030894e+00	0.067000	0.055000	0.100000	0.067000	0.037000	0.247000	4.378185e+00	0.321000	0.241000	6.291625e-01	0.689021	0.426515	0.229385	0.109281	0.043495	0.014423	0.004246	0.686005	0.422083	0.221278	0.102812	0.039918	0.014788	0.688562	0.416913	0.217886	0.100326	0.038941	0.680663	0.408887	0.210822	0.096841	0.680735	0.398660	0.208416	0.672406	0.402881	0.681583	0.255000	1.030894e+00	0.059000	0.044000	0.104000	0.088000	0.022000	0.233000	4.742831e+00
1325000	0.259000	1.030894e+00	0.055000	0.042000	0.091000	0.067000	0.024000	0.271000	4.378185e+00	0.311000	0.241000	6.291625e-01	0.688913	0.426556	0.229403	0.109155	0.043454	0.014413	0.004274	0.686013	0.422018	0.220952	0.102666	0.039836	0.014789	0.688540	0.416660	0.217812	0.100193	0.038922	0.680556	0.408438	0.210560	0.096720	0.680407	0.398357	0.208276	0.672272	0.402697	0.681793	0.255000	1.030894e+00	0.059000	0.044000	0.104000	0.088000	0.034000	0.246000	4.742831e+00
1330000	0.259000	1.030894e+00	0.055000	0.042000	0.091000	0.092000	0.024000	0.242000	4.378185e+00	0.311000	0.241000	6.291625e-01	0.688815	0.426591	0.229187	0.109233	0.043350	0.014419	0.004258	0.686082	0.422010	0.221039	0.102681	0.039877	0.014778	0.688547	0.416707	0.217717	0.099985	0.038901	0.680842	0.408571	0.210496	0.096691	0.680324	0.398379	0.208068	0.672348	0.402705	0.681933	0.255000	1.030894e+00	0.056000	0.051000	0.104000	0.088000	0.034000	0.256000	4.742831e+00
1335000	0.259000	1.030894e+00	0.075000	0.048000	0.091000	0.092000	0.024000	0.275000	4.378185e+00	0.312000	0.227000	6.229022e-01	0.688628	0.427005	0.229368	0.109270	0.043347	0.014449	0.004243	0.686304	0.422015	0.220969	0.102696	0.039956	0.014723	0.688426	0.416477	0.217741	0.100072	0.038861	0.680946	0.408558	0.210700	0.096671	0.680404	0.398331	0.208081	0.672559	0.402826	0.681947	0.255000	1.030894e+00	0.056000	0.051000	0.099000	0.069000	0.034000	0.232000	4.742831e+00
1340000	0.259000	1.030894e+00	0.075000	0.048000	0.118000	0.092000	0.024000	0.255000	4.466630e+00	0.322000	0.227000	6.229022e-01	0.688390	0.426948	0.229361	0.109369	0.043344	0.014416	0.004227	0.686442	0.422499	0.221018	0.102952	0.040062	0.014693	0.688452	0.416731	0.217612	0.099947	0.038808	0.681123	0.408648	0.210641	0.096559	0.680269	0.398334	0.207780	0.672126	0.402337	0.681759	0.255000	1.030894e+00	0.080000	0.040000	0.099000	0.069000	0.035000	0.247000	4.648917e+00
1345000	0.259000	1.030894e+00	0.064000	0.049000	0.118000	0.073000	0.034000	0.246000	4.378185e+00	0.341000	0.227000	6.229022e-01	0.688255	0.426797	0.229103	0.109259	0.043311	0.014398	0.004232	0.686335	0.422730	0.221000	0.103006	0.040275	0.014721	0.688245	0.416628	0.217785	0.099853	0.038895	0.680959	0.408654	0.210652	0.096644	0.680113	0.398269	0.207939	0.672309	0.402659	0.681737	0.255000	1.030894e+00	0.080000	0.040000	0.099000	0.069000	0.035000	0.268000	4.648917e+00
1350000	0.259000	1.030894e+00	0.064000	0.049000	0.118000	0.073000	0.034000	0.245000	4.378185e+00	0.341000	0.227000	6.229022e-01	0.687740	0.426375	0.228738	0.108988	0.043276	0.014382	0.004217	0.685986	0.422585	0.220969	0.103114	0.040240	0.014682	0.688149	0.416547	0.217743	0.099752	0.038866	0.681208	0.408687	0.210595	0.096759	0.680204	0.398284	0.207975	0.672149	0.402733	0.681795	0.250000	1.020637e+00	0.052000	0.060000	0.099000	0.069000	0.035000	0.219000	4.556862e+00
1355000	0.259000	1.030894e+00	0.067000	0.038000	0.118000	0.073000	0.034000	0.255000	4.378185e+00	0.335000	0.245000	6.167042e-01	0.687832	0.426437	0.228347	0.108833	0.043155	0.014329	0.004203	0.686075	0.422259	0.220704	0.102965	0.040170	0.014648	0.687986	0.416371	0.217838	0.099561	0.038735	0.680845	0.408466	0.210328	0.096575	0.680531	0.397984	0.207621	0.671808	0.402172	0.681412	0.250000	1.020637e+00	0.052000	0.060000	0.098000	0.081000	0.035000	0.262000	4.556862e+00
1360000	0.273000	1.041255e+00	0.067000	0.038000	0.077000	0.073000	0.030000	0.283000	4.466630e+00	0.309000	0.245000	6.167042e-01	0.687912	0.426696	0.228683	0.108808	0.043140	0.014300	0.004230	0.686224	0.422296	0.220600	0.103128	0.040223	0.014662	0.687858	0.416227	0.217856	0.099660	0.038740	0.680764	0.408563	0.210687	0.096561	0.680504	0.398534	0.207693	0.672013	0.402230	0.681386	0.250000	1.020637e+00	0.056000	0.050000	0.098000	0.081000	0.035000	0.267000	4.556862e+00
1365000	0.273000	1.041255e+00	0.071000	0.050000	0.077000	0.072000	0.030000	0.226000	4.466630e+00	0.309000	0.245000	6.167042e-01	0.688082	0.426627	0.228660	0.108960	0.043170	0.014265	0.004215	0.686139	0.422486	0.220767	0.103114	0.040224	0.014641	0.687972	0.416016	0.217680	0.099364	0.038689	0.680634	0.408272	0.210527	0.096404	0.680364	0.398253	0.207614	0.671856	0.402247	0.681522	0.250000	1.020637e+00	0.056000	0.050000	0.098000	0.081000	0.035000	0.269000	4.556862e+00
1370000	0.273000	1.041255e+00	0.071000	0.050000	0.077000	0.072000	0.030000	0.260000	4.556862e+00	0.318000	0.228000	6.105679e-01	0.687970	0.426684	0.228629	0.109152	0.043127	0.014231	0.004220	0.686107	0.422583	0.220935	0.103112	0.040272	0.014633	0.688117	0.416258	0.217824	0.099467	0.038765	0.680935	0.408260	0.210829	0.096461	0.680501	0.398512	0.207728	0.671789	0.402387	0.681553	0.250000	1.020637e+00	0.056000	0.040000	0.081000	0.084000	0.035000	0.244000	4.556862e+00
1375000	0.273000	1.041255e+00	0.074000	0.048000	0.091000	0.072000	0.037000	0.273000	4.556862e+00	0.313000	0.228000	6.105679e-01	0.688219	0.426769	0.228881	0.109085	0.043236	0.014183	0.004246	0.686117	0.422649	0.220731	0.102950	0.040157	0.014599	0.688096	0.416068	0.217489	0.099450	0.038708	0.680764	0.407953	0.210472	0.096444	0.680605	0.398428	0.207795	0.671791	0.402944	0.681860	0.250000	1.020637e+00	0.056000	0.040000	0.081000	0.084000	0.039000	0.256000	4.648917e+00
1380000	0.273000	1.041255e+00	0.074000	0.048000	0.091000	0.066000	0.037000	0.239000	4.556862e+00	0.313000	0.228000	6.105679e-01	0.688382	0.427044	0.229137	0.108909	0.043170	0.014228	0.004252	0.686279	0.422746	0.220594	0.103112	0.040163	0.014623	0.688072	0.415705	0.217165	0.099293	0.038657	0.680637	0.407997	0.210275	0.096398	0.680677	0.398498	0.208090	0.671603	0.403201	0.681924	0.250000	1.020637e+00	0.070000	0.039000	0.081000	0.084000	0.039000	0.270000	4.648917e+00
1385000	0.273000	1.041255e+00	0.073000	0.056000	0.091000	0.066000	0.037000	0.249000	4.556862e+00	0.343000	0.262000	6.167042e-01	0.688450	0.426986	0.229292	0.108881	0.043083	0.014215	0.004238	0.686372	0.422673	0.220731	0.103204	0.040192	0.014602	0.687896	0.415669	0.217083	0.099298	0.038610	0.680467	0.407752	0.210547	0.096324	0.680497	0.398285	0.208050	0.671682	0.403084	0.681731	0.250000	1.020637e+00	0.070000	0.039000	0.081000	0.078000	0.039000	0.254000	4.648917e+00
1390000	0.273000	1.041255e+00	0.073000	0.056000	0.094000	0.066000	0.037000	0.249000	4.466630e+00	0.328000	0.262000	6.167042e-01	0.688376	0.426950	0.229118	0.108907	0.043019	0.014261	0.004222	0.686205	0.422683	0.220707	0.103147	0.040117	0.014591	0.687836	0.415464	0.217050	0.099387	0.038532	0.680515	0.407674	0.210584	0.096159	0.680422	0.398159	0.207760	0.671651	0.402897	0.681545	0.250000	1.020637e+00	0.082000	0.061000	0.106000	0.078000	0.032000	0.238000	4.648917e+00
1395000	0.273000	1.041255e+00	0.059000	0.067000	0.094000	0.066000	0.037000	0.262000	4.466630e+00	0.363000	0.262000	6.167042e-01	0.688393	0.427046	0.229079	0.109032	0.042999	0.014252	0.004206	0.685861	0.422614	0.220752	0.102939	0.039972	0.014584	0.687475	0.415402	0.217124	0.099171	0.038481	0.680470	0.407555	0.210382	0.096147	0.680299	0.397865	0.207670	0.671344	0.402738	0.681630	0.250000	1.020637e+00	0.082000	0.061000	0.106000	0.078000	0.032000	0.261000	4.648917e+00
1400000	0.273000	1.041255e+00	0.059000	0.067000	0.094000	0.079000	0.037000	0.250000	4.378185e+00	0.363000	0.262000	6.167042e-01	0.688444	0.426881	0.228828	0.108939	0.042960	0.014284	0.004209	0.685891	0.422213	0.220858	0.102948	0.039930	0.014576	0.687232	0.415112	0.217155	0.099212	0.038378	0.680384	0.407751	0.210538	0.096145	0.680102	0.398100	0.207536	0.671348	0.402665	0.681415	0.243000	1.010481e+00	0.063000	0.042000	0.106000	0.078000	0.032000	0.264000	4.648917e+00
1405000	0.273000	1.041255e+00	0.079000	0.051000	0.094000	0.079000	0.037000	0.262000	4.466630e+00	0.302000	0.251000	6.229022e-01	0.688243	0.426541	0.228820	0.108762	0.042964	0.014306	0.004195	0.685719	0.422075	0.220663	0.102903	0.039946	0.014525	0.687352	0.414984	0.217121	0.099072	0.038297	0.680279	0.407531	0.210406	0.096056	0.680026	0.398000	0.207214	0.671212	0.402277	0.681110	0.243000	1.010481e+00	0.063000	0.042000	0.118000	0.070000	0.032000	0.240000	4.556862e+00
1410000	0.273000	1.051720e+00	0.079000	0.051000	0.106000	0.079000	0.040000	0.250000	4.466630e+00	0.329000	0.251000	6.229022e-01	0.688374	0.426565	0.229192	0.108867	0.042962	0.014271	0.004183	0.685954	0.422134	0.220786	0.102780	0.039882	0.014553	0.687376	0.414938	0.217076	0.098906	0.038237	0.680285	0.407263	0.210043	0.095731	0.679743	0.397879	0.207104	0.671309	0.402280	0.680959	0.243000	1.010481e+00	0.069000	0.040000	0.118000	0.070000	0.037000	0.266000	4.556862e+00
1415000	0.273000	1.051720e+00	0.069000	0.046000	0.106000	0.075000	0.040000	0.228000	4.466630e+00	0.329000	0.251000	6.229022e-01	0.688649	0.426625	0.229297	0.108836	0.042941	0.014284	0.004251	0.685961	0.422144	0.220624	0.102822	0.039830	0.014561	0.687047	0.414835	0.217017	0.099015	0.038222	0.680136	0.407335	0.210166	0.096036	0.679992	0.398461	0.207353	0.671232	0.402130	0.681058	0.243000	1.010481e+00	0.069000	0.040000	0.118000	0.070000	0.037000	0.221000	4.556862e+00
1420000	0.273000	1.051720e+00	0.069000	0.046000	0.106000	0.075000	0.040000	0.255000	4.556862e+00	0.322000	0.258000	6.291625e-01	0.688275	0.426606	0.229304	0.108835	0.042922	0.014312	0.004236	0.685933	0.422195	0.220685	0.102913	0.039859	0.014608	0.687137	0.414882	0.217155	0.099098	0.038346	0.680242	0.407689	0.210110	0.096254	0.680274	0.398790	0.207686	0.671169	0.402213	0.680787	0.243000	1.010481e+00	0.058000	0.045000	0.102000	0.083000	0.037000	0.252000	4.648917e+00
1425000	0.273000	1.051720e+00	0.075000	0.045000	0.109000	0.075000	0.026000	0.259000	4.556862e+00	0.329000	0.258000	6.291625e-01	0.688451	0.426754	0.229295	0.108980	0.042882	0.014378	0.004281	0.686020	0.422522	0.220790	0.102764	0.039737	0.014597	0.687430	0.415060	0.217028	0.099030	0.038335	0.680122	0.407355	0.209998	0.096198	0.679794	0.398755	0.207636	0.671345	0.402336	0.680924	0.243000	1.010481e+00	0.058000	0.045000	0.102000	0.083000	0.029000	0.247000	4.648917e+00
1430000	0.273000	1.051720e+00	0.075000	0.045000	0.109000	0.078000	0.026000	0.261000	4.556862e+00	0.329000	0.258000	6.291625e-01	0.688331	0.426543	0.229174	0.108983	0.042809	0.014352	0.004265	0.685901	0.422278	0.220662	0.102788	0.039680	0.014620	0.687534	0.415217	0.217178	0.099152	0.038422	0.680177	0.407609	0.209934	0.096322	0.679879	0.398791	0.207733	0.671342	0.402654	0.681036	0.243000	1.010481e+00	0.053000	0.045000	0.102000	0.083000	0.029000	0.260000	4.648917e+00
1435000	0.273000	1.051720e+00	0.062000	0.044000	0.109000	0.078000	0.026000	0.251000	4.556862e+00	0.301000	0.261000	6.354857e-01	0.688530	0.426423	0.229164	0.108897	0.042800	0.014301	0.004270	0.685983	0.422296	0.220660	0.102768	0.039631	0.014608	0.687565	0.414903	0.217152	0.099044	0.038311	0.680010	0.407738	0.209816	0.096282	0.679943	0.398810	0.207969	0.671253	0.402751	0.681361	0.243000	1.010481e+00	0.053000	0.045000	0.102000	0.083000	0.029000	0.233000	4.648917e+00
1440000	0.273000	1.051720e+00	0.062000	0.044000	0.102000	0.078000	0.026000	0.242000	4.556862e+00	0.313000	0.261000	6.354857e-01	0.688595	0.426547	0.229112	0.108712	0.042915	0.014347	0.004276	0.685810	0.422453	0.220720	0.102897	0.039742	0.014640	0.687689	0.415187	0.217189	0.099338	0.038331	0.680005	0.407790	0.209977	0.096300	0.680031	0.399106	0.208123	0.671206	0.402418	0.681252	0.243000	1.010481e+00	0.060000	0.055000	0.085000	0.076000	0.024000	0.253000	4.648917e+00
1445000	0.273000	1.051720e+00	0.078000	0.047000	0.102000	0.091000	0.026000	0.275000	4.556862e+00	0.313000	0.261000	6.354857e-01	0.688839	0.426630	0.229210	0.108889	0.042890	0.014300	0.004262	0.685600	0.422541	0.220777	0.102817	0.039714	0.014688	0.687987	0.415374	0.217225	0.099233	0.038400	0.679989	0.407679	0.209752	0.096155	0.679608	0.398722	0.207928	0.671125	0.402150	0.680968	0.243000	1.010481e+00	0.060000	0.055000	0.085000	0.076000	0.024000	0.242000	4.556862e+00
1450000	0.273000	1.051720e+00	0.078000	0.047000	0.102000	0.091000	0.026000	0.255000	4.556862e+00	0.328000	0.274000	6.418724e-01	0.688621	0.426510	0.229026	0.108826	0.042855	0.014364	0.004246	0.685476	0.422615	0.220750	0.102815	0.039814	0.014653	0.688068	0.415608	0.217395	0.099261	0.038366	0.680107	0.407785	0.210018	0.096145	0.679703	0.398645	0.207690	0.671239	0.401894	0.680889	0.277000	1.020637e+00	0.063000	0.049000	0.085000	0.076000	0.024000	0.249000	4.466630e+00
1455000	0.273000	1.051720e+00	0.070000	0.045000	0.106000	0.091000	0.026000	0.264000	4.648917e+00	0.330000	0.274000	6.418724e-01	0.688282	0.426364	0.228722	0.108741	0.042868	0.014332	0.004231	0.685523	0.422602	0.220759	0.102798	0.039815	0.014605	0.688169	0.415566	0.217460	0.099348	0.038392	0.680058	0.408151	0.210176	0.096185	0.679997	0.398827	0.207777	0.671025	0.401796	0.680560	0.277000	1.020637e+00	0.063000	0.049000	0.090000	0.069000	0.024000	0.257000	4.556862e+00
1460000	0.273000	1.062290e+00	0.070000	0.045000	0.106000	0.091000	0.033000	0.267000	4.648917e+00	0.330000	0.274000	6.418724e-01	0.688099	0.426606	0.228745	0.108883	0.042926	0.014453	0.004312	0.685587	0.422839	0.220815	0.102801	0.039967	0.014591	0.688492	0.415560	0.217426	0.099422	0.038490	0.680133	0.408170	0.210399	0.096240	0.680245	0.398958	0.207840	0.671291	0.401828	0.680416	0.277000	1.020637e+00	0.069000	0.050000	0.090000	0.069000	0.037000	0.269000	4.556862e+00
1465000	0.273000	1.062290e+00	0.058000	0.057000	0.106000	0.077000	0.033000	0.259000	4.648917e+00	0.309000	0.274000	6.418724e-01	0.688158	0.426480	0.228830	0.109053	0.042968	0.014466	0.004376	0.685678	0.422779	0.220958	0.102853	0.040037	0.014581	0.688565	0.415727	0.217434	0.099430	0.038564	0.680216	0.408413	0.210711	0.096518	0.680270	0.399298	0.207835	0.671434	0.402017	0.680697	0.277000	1.020637e+00	0.069000	0.050000	0.090000	0.069000	0.037000	0.245000	4.556862e+00
1470000	0.273000	1.062290e+00	0.058000	0.057000	0.106000	0.077000	0.033000	0.249000	4.556862e+00	0.304000	0.228000	6.354857e-01	0.687956	0.426438	0.228787	0.108929	0.042861	0.014411	0.004360	0.685773	0.422931	0.221028	0.102809	0.040059	0.014536	0.688774	0.415680	0.217328	0.099372	0.038481	0.680217	0.408233	0.210489	0.096356	0.680126	0.399349	0.207842	0.671432	0.402232	0.680654	0.277000	1.020637e+00	0.079000	0.065000	0.090000	0.075000	0.037000	0.249000	4.556862e+00
1475000	0.273000	1.062290e+00	0.075000	0.043000	0.112000	0.077000	0.028000	0.254000	4.556862e+00	0.304000	0.228000	6.354857e-01	0.687475	0.426077	0.228633	0.108778	0.042897	0.014478	0.004384	0.685936	0.423217	0.221160	0.103002	0.040118	0.014532	0.688751	0.415578	0.217382	0.099342	0.038495	0.680026	0.408292	0.210704	0.096492	0.680289	0.399575	0.207978	0.671555	0.402278	0.680786	0.277000	1.020637e+00	0.079000	0.065000	0.090000	0.075000	0.024000	0.263000	4.556862e+00
1480000	0.273000	1.062290e+00	0.075000	0.043000	0.112000	0.079000	0.028000	0.240000	4.466630e+00	0.304000	0.228000	6.354857e-01	0.687693	0.426263	0.228587	0.108800	0.042846	0.014443	0.004369	0.685864	0.422907	0.220999	0.102971	0.040154	0.014544	0.688557	0.415322	0.217301	0.099386	0.038507	0.679965	0.408525	0.210704	0.096436	0.680292	0.399486	0.208151	0.671286	0.402387	0.680958	0.277000	1.020637e+00	0.062000	0.038000	0.090000	0.075000	0.024000	0.262000	4.556862e+00
1485000	0.273000	1.062290e+00	0.059000	0.035000	0.112000	0.079000	0.028000	0.241000	4.378185e+00	0.312000	0.235000	6.291625e-01	0.687689	0.426214	0.228551	0.108918	0.042781	0.014456	0.004354	0.686068	0.422864	0.220808	0.102900	0.040142	0.014517	0.688386	0.415259	0.216876	0.099228	0.038456	0.679913	0.408319	0.210594	0.096362	0.680361	0.399288	0.208279	0.671083	0.402226	0.680826	0.277000	1.020637e+00	0.062000	0.038000	0.090000	0.075000	0.024000	0.257000	4.556862e+00
1490000	0.273000	1.062290e+00	0.059000	0.035000	0.100000	0.079000	0.028000	0.280000	4.466630e+00	0.314000	0.235000	6.291625e-01	0.687765	0.426739	0.228813	0.109058	0.043095	0.014520	0.004358	0.686137	0.423081	0.220921	0.103312	0.040312	0.014546	0.688489	0.415513	0.217055	0.099527	0.038479	0.680057	0.408577	0.210992	0.096519	0.680603	0.399253	0.208392	0.671025	0.402364	0.680793	0.277000	1.020637e+00	0.070000	0.038000	0.087000	0.082000	0.030000	0.255000	4.648917e+00
1495000	0.273000	1.062290e+00	0.062000	0.058000	0.100000	0.079000	0.038000	0.247000	4.466630e+00	0.314000	0.235000	6.291625e-01	0.687328	0.426711	0.228482	0.108904	0.042992	0.014475	0.004341	0.686129	0.422921	0.220689	0.103101	0.040228	0.014488	0.688249	0.415248	0.217195	0.099505	0.038398	0.680059	0.408724	0.211114	0.096430	0.680522	0.399132	0.208242	0.670931	0.402173	0.680810	0.277000	1.020637e+00	0.070000	0.038000	0.087000	0.082000	0.030000	0.239000	4.556862e+00
1500000	0.273000	1.062290e+00	0.062000	0.058000	0.100000	0.071000	0.038000	0.263000	4.556862e+00	0.312000	0.229000	6.229022e-01	0.687204	0.426476	0.228254	0.108832	0.043052	0.014466	0.004327	0.686312	0.422821	0.220784	0.102894	0.040210	0.014531	0.687971	0.415299	0.217069	0.099452	0.038614	0.680278	0.409139	0.211165	0.096631	0.680511	0.399307	0.208480	0.671217	0.402581	0.680873	0.277000	1.020637e+00	0.064000	0.045000	0.087000	0.082000	0.030000	0.277000	4.556862e+00
1505000	0.273000	1.062290e+00	0.080000	0.055000	0.095000	0.071000	0.038000	0.249000	4.466630e+00	0.315000	0.229000	6.229022e-01	0.686827	0.426379	0.228152	0.108835	0.042997	0.014497	0.004312	0.686411	0.422792	0.220969	0.102994	0.040318	0.014482	0.687997	0.415355	0.217141	0.099328	0.038579	0.680429	0.409289	0.211366	0.096506	0.680515	0.399439	0.208436	0.671345	0.402423	0.680830	0.262000	1.030894e+00	0.064000	0.045000	0.084000	0.085000	0.030000	0.251000	4.648917e+00
1510000	0.258000	1.072966e+00	0.080000	0.055000	0.095000	0.071000	0.029000	0.263000	4.466630e+00	0.322000	0.229000	6.229022e-01	0.686584	0.426104	0.228154	0.108714	0.042926	0.014490	0.004299	0.686240	0.422673	0.220733	0.103125	0.040337	0.014434	0.687803	0.415237	0.217145	0.099402	0.038570	0.680504	0.409421	0.211629	0.096598	0.680604	0.399593	0.208611	0.671442	0.402449	0.680681	0.262000	1.030894e+00	0.052000	0.044000	0.084000	0.085000	0.022000	0.259000	4.648917e+00
1515000	0.258000	1.072966e+00	0.064000	0.036000	0.095000	0.082000	0.029000	0.242000	4.378185e+00	0.322000	0.229000	6.229022e-01	0.686494	0.425897	0.227984	0.108848	0.042904	0.014575	0.004320	0.686109	0.422549	0.220979	0.103056	0.040329	0.014426	0.687809	0.415322	0.217249	0.099391	0.038636	0.680793	0.409632	0.211843	0.096785	0.680598	0.399775	0.208768	0.671697	0.402777	0.680900	0.262000	1.030894e+00	0.052000	0.044000	0.084000	0.085000	0.022000	0.241000	4.556862e+00
1520000	0.258000	1.072966e+00	0.064000	0.036000	0.095000	0.082000	0.029000	0.267000	4.378185e+00	0.309000	0.236000	6.167042e-01	0.686394	0.425831	0.227754	0.108544	0.042795	0.014564	0.004307	0.685836	0.422015	0.220847	0.102875	0.040249	0.014398	0.687612	0.415183	0.217142	0.099346	0.038573	0.680617	0.409727	0.212086	0.096804	0.680564	0.399783	0.208934	0.672073	0.403166	0.680882	0.262000	1.030894e+00	0.063000	0.041000	0.084000	0.075000	0.022000	0.246000	4.556862e+00
1525000	0.258000	1.072966e+00	0.074000	0.045000	0.082000	0.082000	0.033000	0.240000	4.378185e+00	0.327000	0.236000	6.167042e-01	0.686481	0.426018	0.227873	0.108462	0.042785	0.014590	0.004292	0.685757	0.422070	0.220709	0.102794	0.040199	0.014377	0.687621	0.414788	0.217086	0.099336	0.038657	0.680713	0.409809	0.212076	0.096947	0.680585	0.399798	0.209009	0.672295	0.403288	0.680782	0.262000	1.030894e+00	0.063000	0.041000	0.084000	0.075000	0.026000	0.236000	4.556862e+00
1530000	0.258000	1.072966e+00	0.074000	0.045000	0.082000	0.091000	0.033000	0.272000	4.466630e+00	0.327000	0.236000	6.167042e-01	0.686701	0.425891	0.227701	0.108570	0.042786	0.014666	0.004277	0.685702	0.422065	0.220717	0.102888	0.040175	0.014330	0.687713	0.414990	0.217278	0.099330	0.038679	0.680692	0.410156	0.211945	0.096821	0.680753	0.399638	0.208931	0.671904	0.402822	0.680361	0.262000	1.030894e+00	0.067000	0.054000	0.084000	0.075000	0.026000	0.245000	4.466630e+00
1535000	0.258000	1.072966e+00	0.065000	0.054000	0.082000	0.091000	0.033000	0.244000	4.466630e+00	0.333000	0.232000	6.105679e-01	0.686686	0.426021	0.227678	0.108477	0.042727	0.014655	0.004282	0.685757	0.422133	0.220926	0.102856	0.040138	0.014277	0.687781	0.414893	0.217080	0.099122	0.038613	0.680559	0.410207	0.211631	0.096778	0.680662	0.399603	0.209020	0.671836	0.402950	0.680597	0.262000	1.030894e+00	0.067000	0.054000	0.084000	0.075000	0.026000	0.288000	4.466630e+00
1540000	0.258000	1.072966e+00	0.065000	0.054000	0.098000	0.091000	0.033000	0.260000	4.556862e+00	0.301000	0.232000	6.105679e-01	0.686790	0.426143	0.227928	0.108640	0.042789	0.014622	0.004267	0.685819	0.422192	0.220875	0.102933	0.040047	0.014287	0.687794	0.414728	0.217281	0.099097	0.038649	0.680715	0.410177	0.211553	0.096790	0.680693	0.399760	0.209129	0.671889	0.403130	0.680653	0.262000	1.030894e+00	0.082000	0.046000	0.093000	0.073000	0.024000	0.292000	4.466630e+00
1545000	0.258000	1.072966e+00	0.071000	0.052000	0.098000	0.091000	0.032000	0.250000	4.556862e+00	0.324000	0.232000	6.105679e-01	0.686944	0.426339	0.227994	0.108678	0.042833	0.014616	0.004254	0.685862	0.422210	0.220845	0.103086	0.039978	0.014311	0.687680	0.414638	0.217195	0.099114	0.038627	0.680758	0.410191	0.211425	0.096822	0.680537	0.399801	0.209133	0.672125	0.403424	0.680704	0.262000	1.030894e+00	0.082000	0.046000	0.093000	0.073000	0.024000	0.226000	4.466630e+00
1550000	0.258000	1.072966e+00	0.071000	0.052000	0.098000	0.081000	0.032000	0.241000	4.556862e+00	0.324000	0.232000	6.105679e-01	0.686766	0.426459	0.228228	0.108834	0.043002	0.014603	0.004240	0.686083	0.422454	0.220890	0.103258	0.040021	0.014277	0.687641	0.415030	0.217276	0.099210	0.038586	0.681066	0.410199	0.211294	0.096679	0.680571	0.399578	0.209029	0.671750	0.403693	0.680730	0.262000	1.030894e+00	0.063000	0.039000	0.093000	0.073000	0.024000	0.271000	4.466630e+00
1555000	0.250000	1.062290e+00	0.062000	0.048000	0.106000	0.081000	0.032000	0.237000	4.556862e+00	0.316000	0.255000	6.167042e-01	0.686243	0.425958	0.227998	0.108693	0.042984	0.014574	0.004227	0.685876	0.422608	0.220898	0.103288	0.040030	0.014229	0.687391	0.415026	0.217165	0.099163	0.038607	0.681328	0.410149	0.211181	0.096732	0.680559	0.399791	0.209137	0.671944	0.403952	0.680873	0.255000	1.041255e+00	0.063000	0.039000	0.093000	0.081000	0.024000	0.267000	4.556862e+00
1560000	0.250000	1.062290e+00	0.062000	0.048000	0.106000	0.081000	0.039000	0.240000	4.466630e+00	0.298000	0.255000	6.167042e-01	0.686287	0.425823	0.228007	0.108743	0.042955	0.014613	0.004212	0.685873	0.422766	0.220970	0.103278	0.040025	0.014237	0.687401	0.415096	0.217130	0.099068	0.038521	0.681348	0.409832	0.211076	0.096573	0.680653	0.399717	0.208902	0.671782	0.403627	0.680727	0.255000	1.041255e+00	0.077000	0.039000	0.093000	0.081000	0.027000	0.221000	4.466630e+00
1565000	0.250000	1.062290e+00	0.070000	0.049000	0.106000	0.086000	0.039000	0.267000	4.466630e+00	0.298000	0.255000	6.167042e-01	0.686419	0.426563	0.228201	0.108958	0.043080	0.014626	0.004198	0.686030	0.422662	0.221262	0.103446	0.040045	0.014221	0.687475	0.415081	0.217113	0.099168	0.038393	0.681451	0.409801	0.210843	0.096517	0.680634	0.399517	0.208614	0.671777	0.403526	0.680776	0.255000	1.041255e+00	0.077000	0.051000	0.093000	0.081000	0.027000	0.264000	4.556862e+00
1570000	0.250000	1.062290e+00	0.070000	0.049000	0.100000	0.086000	0.039000	0.244000	4.466630e+00	0.307000	0.265000	6.229022e-01	0.686473	0.426631	0.228383	0.109141	0.043185	0.014741	0.004203	0.686127	0.422706	0.221518	0.103633	0.040180	0.014231	0.687753	0.415290	0.217222	0.099275	0.038555	0.681633	0.410058	0.211005	0.096457	0.680651	0.399405	0.208632	0.671707	0.403625	0.680611	0.255000	1.041255e+00	0.056000	0.051000	0.093000	0.073000	0.027000	0.267000	4.556862e+00
1575000	0.250000	1.062290e+00	0.064000	0.046000	0.100000	0.086000	0.028000	0.247000	4.466630e+00	0.335000	0.265000	6.229022e-01	0.686521	0.426537	0.228388	0.109074	0.043097	0.014729	0.004191	0.685887	0.422650	0.221448	0.103632	0.040269	0.014259	0.687907	0.415146	0.217300	0.099346	0.038560	0.681389	0.410095	0.211090	0.096532	0.680738	0.399734	0.208688	0.671686	0.403495	0.680656	0.255000	1.041255e+00	0.056000	0.052000	0.117000	0.073000	0.042000	0.262000	4.556862e+00
1580000	0.250000	1.062290e+00	0.064000	0.046000	0.100000	0.070000	0.028000	0.258000	4.556862e+00	0.335000	0.265000	6.229022e-01	0.686632	0.426338	0.228400	0.109080	0.043063	0.014770	0.004179	0.685718	0.422544	0.221123	0.103603	0.040196	0.014215	0.687833	0.414790	0.217427	0.099346	0.038581	0.681319	0.409941	0.210970	0.096464	0.680666	0.399649	0.208752	0.671527	0.403501	0.680532	0.255000	1.041255e+00	0.072000	0.048000	0.117000	0.073000	0.042000	0.245000	4.556862e+00
1585000	0.250000	1.062290e+00	0.076000	0.049000	0.100000	0.070000	0.028000	0.249000	4.466630e+00	0.308000	0.245000	6.167042e-01	0.686756	0.426247	0.228245	0.108993	0.042947	0.014781	0.004165	0.685560	0.422298	0.220921	0.103448	0.040088	0.014185	0.687682	0.414536	0.217293	0.099249	0.038538	0.680991	0.409540	0.210905	0.096564	0.680387	0.399467	0.208820	0.671629	0.403961	0.680780	0.255000	1.041255e+00	0.072000	0.048000	0.117000	0.073000	0.042000	0.237000	4.466630e+00
1590000	0.250000	1.062290e+00	0.076000	0.049000	0.092000	0.070000	0.028000	0.235000	4.466630e+00	0.328000	0.245000	6.167042e-01	0.686756	0.425984	0.228125	0.108994	0.042847	0.014788	0.004169	0.685665	0.422555	0.221021	0.103460	0.040065	0.014156	0.687630	0.414609	0.217307	0.099223	0.038507	0.680981	0.409661	0.210835	0.096472	0.680317	0.399620	0.208800	0.671800	0.404105	0.680635	0.255000	1.041255e+00	0.069000	0.048000	0.095000	0.080000	0.042000	0.253000	4.556862e+00
1595000	0.250000	1.062290e+00	0.083000	0.045000	0.092000	0.070000	0.043000	0.220000	4.378185e+00	0.328000	0.245000	6.167042e-01	0.686998	0.426161	0.228436	0.109042	0.042994	0.014774	0.004173	0.685724	0.422478	0.220906	0.103493	0.040051	0.014125	0.687627	0.414685	0.217437	0.099257	0.038475	0.680977	0.409775	0.210705	0.096291	0.680502	0.399691	0.208595	0.671749	0.403950	0.680468	0.255000	1.041255e+00	0.069000	0.044000	0.095000	0.080000	0.019000	0.252000	4.648917e+00
1600000	0.250000	1.062290e+00	0.083000	0.045000	0.092000	0.082000	0.043000	0.254000	4.466630e+00	0.322000	0.237000	6.105679e-01	0.686738	0.425810	0.228212	0.108905	0.042970	0.014724	0.004159	0.685850	0.422155	0.220906	0.103540	0.040039	0.014099	0.687730	0.414726	0.217606	0.099317	0.038384	0.680900	0.409653	0.210564	0.096192	0.680563	0.399703	0.208611	0.671664	0.403758	0.680389	0.255000	1.041255e+00	0.059000	0.044000	0.095000	0.080000	0.019000	0.238000	4.556862e+00
1605000	0.250000	1.062290e+00	0.072000	0.045000	0.103000	0.082000	0.043000	0.240000	4.378185e+00	0.287000	0.237000	6.105679e-01	0.686434	0.425576	0.228013	0.108812	0.042964	0.014699	0.004146	0.685754	0.422199	0.220824	0.103432	0.040007	0.014061	0.687468	0.414746	0.217454	0.099342	0.038408	0.680597	0.409658	0.210629	0.096219	0.680581	0.399714	0.208756	0.671695	0.403850	0.680362	0.267000	1.051720e+00	0.059000	0.054000	0.088000	0.085000	0.019000	0.258000	4.556862e+00
1610000	0.279000	1.072966e+00	0.072000	0.060000	0.103000	0.082000	0.031000	0.252000	4.466630e+00	0.316000	0.237000	6.105679e-01	0.686454	0.426016	0.228345	0.108857	0.042879	0.014703	0.004134	0.686080	0.422345	0.220705	0.103348	0.040001	0.014067	0.687631	0.414666	0.217385	0.099355	0.038341	0.680445	0.409468	0.210622	0.096185	0.680612	0.399611	0.208822	0.671907	0.403998	0.680474	0.267000	1.051720e+00	0.067000	0.054000	0.088000	0.085000	0.039000	0.259000	4.648917e+00
1615000	0.279000	1.072966e+00	0.073000	0.060000	0.103000	0.080000	0.031000	0.266000	4.556862e+00	0.316000	0.237000	6.105679e-01	0.686689	0.426165	0.228399	0.108983	0.042872	0.014759	0.004140	0.685961	0.422157	0.220988	0.103518	0.040043	0.014026	0.687589	0.414627	0.217503	0.099455	0.038413	0.680323	0.409582	0.210772	0.096242	0.680576	0.399841	0.209094	0.672061	0.404299	0.680881	0.267000	1.051720e+00	0.067000	0.054000	0.088000	0.085000	0.039000	0.207000	4.648917e+00
1620000	0.279000	1.072966e+00	0.073000	0.059000	0.103000	0.080000	0.031000	0.242000	4.556862e+00	0.295000	0.226000	6.044927e-01	0.686806	0.426135	0.228366	0.108944	0.042841	0.014714	0.004127	0.686025	0.422057	0.220749	0.103380	0.039979	0.014022	0.687461	0.414406	0.217338	0.099293	0.038346	0.680038	0.409437	0.210649	0.096229	0.680760	0.400014	0.209075	0.672056	0.404262	0.680641	0.267000	1.051720e+00	0.061000	0.054000	0.088000	0.084000	0.039000	0.244000	4.648917e+00
1625000	0.279000	1.072966e+00	0.072000	0.059000	0.103000	0.080000	0.030000	0.240000	4.556862e+00	0.310000	0.226000	6.044927e-01	0.686991	0.426141	0.228706	0.109074	0.042869	0.014807	0.004131	0.685942	0.421745	0.220823	0.103335	0.039923	0.013981	0.687442	0.414302	0.217287	0.099361	0.038359	0.679946	0.409623	0.210649	0.096231	0.680842	0.399921	0.209108	0.672281	0.404186	0.680531	0.267000	1.051720e+00	0.061000	0.049000	0.087000	0.084000	0.024000	0.245000	4.556862e+00
1630000	0.279000	1.072966e+00	0.072000	0.044000	0.103000	0.084000	0.030000	0.220000	4.556862e+00	0.310000	0.226000	6.044927e-01	0.686778	0.425923	0.228636	0.108973	0.042801	0.014784	0.004117	0.685744	0.421727	0.220674	0.103207	0.039861	0.013956	0.687310	0.414228	0.217146	0.099435	0.038290	0.679694	0.409258	0.210699	0.096231	0.680866	0.400175	0.209099	0.672320	0.404429	0.680555	0.267000	1.051720e+00	0.072000	0.049000	0.087000	0.084000	0.024000	0.242000	4.466630e+00
1635000	0.279000	1.072966e+00	0.064000	0.044000	0.103000	0.084000	0.030000	0.241000	4.556862e+00	0.300000	0.241000	5.984779e-01	0.686613	0.425669	0.228489	0.109048	0.042884	0.014788	0.004106	0.685737	0.421928	0.220966	0.103391	0.040033	0.013998	0.687457	0.414543	0.217181	0.099601	0.038267	0.680004	0.409387	0.210891	0.096195	0.680869	0.400345	0.208835	0.672360	0.404677	0.680464	0.267000	1.051720e+00	0.072000	0.048000	0.087000	0.089000	0.024000	0.256000	4.556862e+00
1640000	0.279000	1.072966e+00	0.064000	0.036000	0.102000	0.084000	0.030000	0.236000	4.556862e+00	0.332000	0.241000	5.984779e-01	0.686668	0.426054	0.228745	0.109179	0.043013	0.014828	0.004111	0.685965	0.421906	0.221208	0.103278	0.040087	0.013954	0.687677	0.414876	0.217197	0.099685	0.038295	0.679990	0.409361	0.210887	0.096084	0.680876	0.400351	0.208679	0.672308	0.404514	0.680388	0.267000	1.051720e+00	0.076000	0.048000	0.092000	0.089000	0.024000	0.242000	4.556862e+00
1645000	0.279000	1.072966e+00	0.064000	0.036000	0.102000	0.084000	0.033000	0.237000	4.556862e+00	0.332000	0.241000	5.984779e-01	0.686494	0.425749	0.228736	0.109111	0.042997	0.014817	0.004133	0.685988	0.422133	0.221268	0.103358	0.040093	0.013931	0.687692	0.415094	0.217226	0.099979	0.038325	0.680302	0.409627	0.211198	0.096121	0.681110	0.400408	0.208894	0.672337	0.404646	0.680311	0.267000	1.051720e+00	0.076000	0.038000	0.092000	0.089000	0.031000	0.252000	4.648917e+00
1650000	0.279000	1.072966e+00	0.064000	0.045000	0.102000	0.070000	0.033000	0.243000	4.466630e+00	0.319000	0.241000	5.984779e-01	0.686507	0.425853	0.228737	0.109280	0.043097	0.014802	0.004155	0.685832	0.421979	0.221312	0.103446	0.040096	0.013936	0.687352	0.415029	0.217131	0.099968	0.038324	0.680299	0.409666	0.211191	0.096061	0.681145	0.400617	0.208718	0.672320	0.404765	0.680252	0.267000	1.051720e+00	0.067000	0.038000	0.092000	0.089000	0.031000	0.241000	4.556862e+00
1655000	0.279000	1.072966e+00	0.058000	0.045000	0.097000	0.070000	0.033000	0.261000	4.466630e+00	0.322000	0.250000	5.925229e-01	0.686545	0.425887	0.228733	0.109297	0.043089	0.014822	0.004192	0.685672	0.421859	0.221228	0.103488	0.040086	0.013945	0.687372	0.415141	0.217241	0.099881	0.038233	0.680402	0.409621	0.211219	0.095941	0.681101	0.400439	0.208446	0.672335	0.404493	0.679812	0.250000	1.041255e+00	0.067000	0.056000	0.086000	0.083000	0.031000	0.241000	4.556862e+00
1660000	0.245000	1.062290e+00	0.058000	0.044000	0.097000	0.070000	0.031000	0.264000	4.466630e+00	0.279000	0.250000	5.925229e-01	0.686576	0.425924	0.228762	0.109257	0.043088	0.014794	0.004181	0.685594	0.421878	0.221067	0.103343	0.040051	0.013918	0.687442	0.415094	0.217264	0.099827	0.038242	0.680043	0.409284	0.211056	0.095884	0.680782	0.400276	0.208211	0.672098	0.404091	0.679361	0.250000	1.041255e+00	0.064000	0.056000	0.086000	0.083000	0.033000	0.237000	4.556862e+00
1665000	0.245000	1.062290e+00	0.068000	0.044000	0.097000	0.085000	0.031000	0.250000	4.378185e+00	0.279000	0.250000	5.925229e-01	0.686524	0.425963	0.228597	0.109163	0.043036	0.014771	0.004166	0.685630	0.421969	0.220790	0.103211	0.039958	0.013930	0.687065	0.414794	0.217333	0.099736	0.038337	0.679899	0.409128	0.211012	0.095791	0.680802	0.400363	0.208293	0.672284	0.404236	0.679433	0.250000	1.041255e+00	0.064000	0.054000	0.086000	0.083000	0.033000	0.267000	4.556862e+00
1670000	0.245000	1.062290e+00	0.068000	0.056000	0.097000	0.085000	0.031000	0.252000	4.466630e+00	0.319000	0.294000	5.984779e-01	0.686332	0.425574	0.228388	0.109092	0.043014	0.014746	0.004154	0.685575	0.422068	0.221061	0.103374	0.039939	0.013889	0.687091	0.414922	0.217503	0.099831	0.038326	0.679874	0.409223	0.210922	0.095735	0.681040	0.400583	0.208465	0.672178	0.404114	0.679582	0.250000	1.041255e+00	0.076000	0.054000	0.078000	0.086000	0.033000	0.266000	4.556862e+00
1675000	0.245000	1.062290e+00	0.066000	0.056000	0.093000	0.085000	0.028000	0.244000	4.378185e+00	0.308000	0.294000	5.984779e-01	0.686347	0.425582	0.228326	0.109176	0.042987	0.014737	0.004159	0.685830	0.421966	0.220994	0.103441	0.039928	0.013900	0.686911	0.415046	0.217467	0.099825	0.038254	0.679770	0.409247	0.210922	0.095675	0.681251	0.400477	0.208561	0.672362	0.404212	0.679638	0.250000	1.041255e+00	0.076000	0.041000	0.078000	0.086000	0.036000	0.239000	4.556862e+00
1680000	0.245000	1.062290e+00	0.066000	0.049000	0.093000	0.085000	0.028000	0.232000	4.378185e+00	0.308000	0.294000	5.984779e-01	0.686381	0.425503	0.228518	0.109131	0.042992	0.014714	0.004179	0.686096	0.422206	0.221018	0.103574	0.039899	0.013939	0.686992	0.415211	0.217546	0.099835	0.038229	0.679697	0.409161	0.210846	0.095622	0.681151	0.400256	0.208497	0.672306	0.404250	0.679530	0.250000	1.041255e+00	0.068000	0.041000	0.078000	0.086000	0.036000	0.219000	4.556862e+00
1685000	0.245000	1.062290e+00	0.062000	0.049000	0.093000	0.085000	0.028000	0.283000	4.378185e+00	0.322000	0.252000	6.044927e-01	0.686333	0.425619	0.228650	0.109226	0.043073	0.014686	0.004202	0.686180	0.422124	0.221168	0.103625	0.040021	0.013968	0.687107	0.415293	0.217660	0.100044	0.038141	0.679646	0.409252	0.210837	0.095688	0.681317	0.400438	0.208373	0.672195	0.404040	0.679521	0.250000	1.041255e+00	0.068000	0.048000	0.078000	0.086000	0.036000	0.262000	4.556862e+00
1690000	0.245000	1.062290e+00	0.062000	0.042000	0.115000	0.085000	0.028000	0.257000	4.466630e+00	0.314000	0.252000	6.044927e-01	0.686455	0.425857	0.228814	0.109333	0.043137	0.014709	0.004205	0.686159	0.422146	0.221082	0.103594	0.040107	0.013926	0.686966	0.415121	0.217545	0.099863	0.038121	0.679548	0.409273	0.210772	0.095633	0.681183	0.400417	0.208426	0.672373	0.403983	0.679193	0.250000	1.041255e+00	0.068000	0.048000	0.099000	0.087000	0.036000	0.278000	4.556862e+00
1695000	0.245000	1.062290e+00	0.068000	0.042000	0.115000	0.085000	0.032000	0.239000	4.466630e+00	0.314000	0.252000	6.044927e-01	0.686641	0.426110	0.229022	0.109275	0.043295	0.014716	0.004207	0.686349	0.422160	0.220929	0.103600	0.040020	0.013950	0.686985	0.415009	0.217696	0.099812	0.038070	0.679399	0.409106	0.210717	0.095624	0.681596	0.400303	0.208360	0.672477	0.403904	0.679300	0.250000	1.041255e+00	0.068000	0.040000	0.099000	0.087000	0.036000	0.237000	4.466630e+00
1700000	0.245000	1.062290e+00	0.068000	0.051000	0.115000	0.077000	0.032000	0.245000	4.466630e+00	0.320000	0.252000	6.044927e-01	0.686772	0.426150	0.228962	0.109218	0.043212	0.014707	0.004211	0.686339	0.422288	0.220756	0.103622	0.040001	0.013906	0.686853	0.414994	0.217490	0.099665	0.038045	0.679298	0.409104	0.210547	0.095534	0.681614	0.400335	0.208285	0.672593	0.404114	0.679349	0.250000	1.041255e+00	0.066000	0.040000	0.099000	0.087000	0.036000	0.257000	4.466630e+00
1705000	0.245000	1.062290e+00	0.058000	0.051000	0.105000	0.077000	0.032000	0.269000	4.466630e+00	0.303000	0.236000	5.984779e-01	0.686760	0.426038	0.228953	0.109211	0.043148	0.014679	0.004231	0.686528	0.422436	0.220891	0.103551	0.039913	0.013896	0.686845	0.415112	0.217473	0.099533	0.038015	0.679374	0.408920	0.210399	0.095475	0.681433	0.399869	0.208148	0.672383	0.404164	0.679475	0.254000	1.051720e+00	0.066000	0.043000	0.093000	0.087000	0.036000	0.290000	4.466630e+00
1710000	0.251000	1.072966e+00	0.058000	0.039000	0.105000	0.077000	0.030000	0.267000	4.556862e+00	0.311000	0.236000	5.984779e-01	0.686835	0.425929	0.228993	0.109161	0.043170	0.014671	0.004218	0.686605	0.422400	0.221018	0.103467	0.039880	0.013871	0.686905	0.415167	0.217348	0.099347	0.037972	0.679231	0.408840	0.210352	0.095446	0.681503	0.399709	0.208040	0.672053	0.403824	0.678873	0.254000	1.051720e+00	0.061000	0.043000	0.093000	0.087000	0.029000	0.276000	4.556862e+00
1715000	0.251000	1.072966e+00	0.074000	0.039000	0.105000	0.075000	0.030000	0.274000	4.556862e+00	0.311000	0.236000	5.984779e-01	0.686504	0.425357	0.228860	0.108930	0.043067	0.014640	0.004205	0.686700	0.422368	0.221107	0.103372	0.039944	0.013863	0.687047	0.415389	0.217322	0.099224	0.038057	0.679223	0.409043	0.210505	0.095554	0.681435	0.399883	0.208238	0.672153	0.404114	0.679165	0.254000	1.051720e+00	0.061000	0.048000	0.093000	0.087000	0.029000	0.252000	4.648917e+00
1720000	0.251000	1.072966e+00	0.074000	0.051000	0.095000	0.075000	0.030000	0.205000	4.556862e+00	0.293000	0.273000	6.044927e-01	0.686473	0.425555	0.229093	0.109074	0.043138	0.014648	0.004208	0.686828	0.422560	0.221192	0.103523	0.039937	0.013855	0.687134	0.415319	0.217260	0.099241	0.037943	0.679331	0.408956	0.210329	0.095532	0.681164	0.399730	0.208114	0.672058	0.404095	0.679187	0.254000	1.051720e+00	0.069000	0.048000	0.093000	0.094000	0.029000	0.245000	4.556862e+00
1725000	0.251000	1.072966e+00	0.073000	0.051000	0.095000	0.075000	0.040000	0.286000	4.556862e+00	0.310000	0.273000	6.044927e-01	0.686468	0.425515	0.228983	0.109141	0.043106	0.014621	0.004196	0.687026	0.422582	0.221219	0.103319	0.039901	0.013833	0.687011	0.415451	0.217203	0.099228	0.037964	0.679392	0.408880	0.210483	0.095591	0.680956	0.399647	0.208326	0.672216	0.404530	0.679391	0.254000	1.051720e+00	0.069000	0.054000	0.119000	0.094000	0.025000	0.233000	4.556862e+00
1730000	0.251000	1.072966e+00	0.073000	0.049000	0.095000	0.080000	0.040000	0.249000	4.556862e+00	0.310000	0.273000	6.044927e-01	0.686557	0.425394	0.229301	0.109214	0.043260	0.014654	0.004249	0.687019	0.422707	0.221589	0.103558	0.040157	0.013920	0.687245	0.415744	0.217690	0.099416	0.038143	0.679502	0.409269	0.210442	0.095695	0.681202	0.399758	0.208504	0.672232	0.404268	0.679439	0.254000	1.051720e+00	0.072000	0.054000	0.119000	0.094000	0.025000	0.243000	4.466630e+00
1735000	0.251000	1.072966e+00	0.076000	0.049000	0.095000	0.080000	0.040000	0.250000	4.466630e+00	0.334000	0.273000	6.044927e-01	0.686409	0.425399	0.229248	0.109083	0.043229	0.014741	0.004285	0.687227	0.422698	0.221562	0.103566	0.040134	0.013962	0.687164	0.415541	0.217577	0.099454	0.038175	0.679315	0.409346	0.210412	0.095707	0.681296	0.399903	0.208677	0.672517	0.404446	0.679304	0.254000	1.051720e+00	0.072000	0.061000	0.119000	0.094000	0.025000	0.259000	4.466630e+00
1740000	0.251000	1.072966e+00	0.076000	0.053000	0.091000	0.080000	0.040000	0.264000	4.556862e+00	0.322000	0.245000	5.984779e-01	0.686578	0.425473	0.229418	0.109035	0.043302	0.014732	0.004290	0.687051	0.422871	0.221408	0.103616	0.040111	0.013951	0.687188	0.415299	0.217687	0.099441	0.038189	0.679208	0.409260	0.210377	0.095850	0.681059	0.399849	0.208692	0.672515	0.404572	0.679346	0.254000	1.051720e+00	0.081000	0.061000	0.090000	0.096000	0.027000	0.249000	4.466630e+00
1745000	0.251000	1.072966e+00	0.081000	0.048000	0.091000	0.080000	0.029000	0.261000	4.648917e+00	0.325000	0.245000	5.984779e-01	0.686765	0.425279	0.229431	0.108813	0.043219	0.014708	0.004278	0.687146	0.422602	0.221163	0.103360	0.040058	0.013993	0.687134	0.414935	0.217434	0.099310	0.038153	0.679219	0.408880	0.210526	0.095978	0.680869	0.399728	0.208824	0.672691	0.404605	0.679218	0.254000	1.051720e+00	0.081000	0.049000	0.090000	0.096000	0.027000	0.259000	4.556862e+00
1750000	0.251000	1.072966e+00	0.081000	0.048000	0.091000	0.097000	0.029000	0.247000	4.556862e+00	0.325000	0.245000	5.984779e-01	0.686967	0.425332	0.229549	0.108788	0.043194	0.014684	0.004268	0.687100	0.422574	0.221219	0.103560	0.040060	0.013984	0.687161	0.414936	0.217455	0.099283	0.038095	0.679368	0.408725	0.210440	0.095930	0.680839	0.399630	0.208912	0.672422	0.404596	0.679367	0.254000	1.051720e+00	0.079000	0.049000	0.090000	0.096000	0.027000	0.260000	4.556862e+00
1755000	0.251000	1.072966e+00	0.065000	0.039000	0.087000	0.097000	0.029000	0.249000	4.466630e+00	0.290000	0.269000	6.044927e-01	0.686804	0.425543	0.229473	0.108757	0.043155	0.014676	0.004272	0.687108	0.422435	0.221202	0.103543	0.040001	0.013958	0.686738	0.414847	0.217335	0.099202	0.038087	0.679213	0.408581	0.210415	0.095791	0.680780	0.399666	0.208977	0.672495	0.404588	0.679502	0.258000	1.062290e+00	0.079000	0.051000	0.099000	0.084000	0.027000	0.233000	4.556862e+00
1760000	0.253000	1.083749e+00	0.065000	0.039000	0.087000	0.097000	0.045000	0.230000	4.378185e+00	0.320000	0.269000	6.044927e-01	0.686936	0.425669	0.229717	0.108929	0.043194	0.014697	0.004259	0.687209	0.422579	0.221415	0.103666	0.040030	0.014076	0.686918	0.414771	0.217513	0.099403	0.038198	0.679399	0.408546	0.210378	0.095686	0.680749	0.399625	0.208907	0.672663	0.404354	0.679316	0.258000	1.062290e+00	0.048000	0.051000	0.099000	0.084000	0.033000	0.247000	4.556862e+00
1765000	0.253000	1.083749e+00	0.061000	0.047000	0.087000	0.090000	0.045000	0.245000	4.378185e+00	0.320000	0.269000	6.044927e-01	0.686684	0.425563	0.229648	0.108923	0.043264	0.014689	0.004247	0.687132	0.422711	0.221564	0.103813	0.039993	0.014055	0.687135	0.414821	0.217792	0.099505	0.038182	0.679554	0.408787	0.210513	0.095763	0.680872	0.399554	0.208832	0.672578	0.404200	0.679273	0.258000	1.062290e+00	0.048000	0.047000	0.099000	0.084000	0.033000	0.241000	4.466630e+00
1770000	0.253000	1.083749e+00	0.061000	0.047000	0.087000	0.090000	0.045000	0.265000	4.466630e+00	0.309000	0.218000	5.984779e-01	0.686560	0.425582	0.229550	0.108744	0.043222	0.014649	0.004236	0.687183	0.422381	0.221409	0.103776	0.039939	0.014058	0.686902	0.414535	0.217545	0.099440	0.038179	0.679484	0.408925	0.210676	0.095729	0.680874	0.399593	0.208871	0.672755	0.404320	0.679244	0.258000	1.062290e+00	0.068000	0.047000	0.099000	0.069000	0.033000	0.251000	4.556862e+00
1775000	0.253000	1.083749e+00	0.051000	0.042000	0.095000	0.090000	0.027000	0.248000	4.378185e+00	0.313000	0.218000	5.984779e-01	0.686508	0.425222	0.229422	0.108650	0.043252	0.014624	0.004222	0.686971	0.422368	0.221206	0.103765	0.039903	0.014018	0.687168	0.414659	0.217620	0.099395	0.038256	0.679246	0.408671	0.210579	0.095667	0.681017	0.399591	0.208911	0.672771	0.404355	0.679393	0.258000	1.062290e+00	0.068000	0.043000	0.100000	0.069000	0.027000	0.269000	4.556862e+00
1780000	0.253000	1.083749e+00	0.051000	0.042000	0.095000	0.086000	0.027000	0.240000	4.378185e+00	0.313000	0.218000	5.984779e-01	0.686629	0.425259	0.229622	0.108834	0.043302	0.014665	0.004211	0.687131	0.422565	0.221154	0.103754	0.039904	0.014008	0.687303	0.414771	0.217680	0.099574	0.038256	0.679144	0.408781	0.210650	0.095671	0.681269	0.399341	0.209107	0.672876	0.404214	0.679538	0.258000	1.062290e+00	0.070000	0.043000	0.100000	0.069000	0.027000	0.240000	4.466630e+00
1785000	0.253000	1.083749e+00	0.061000	0.044000	0.095000	0.086000	0.027000	0.253000	4.466630e+00	0.314000	0.237000	5.925229e-01	0.686586	0.425122	0.229739	0.108854	0.043268	0.014687	0.004246	0.687395	0.422951	0.221377	0.103948	0.040025	0.014105	0.687319	0.414997	0.218071	0.099654	0.038408	0.679366	0.408984	0.210905	0.095906	0.681247	0.399443	0.209386	0.672874	0.404506	0.679827	0.258000	1.062290e+00	0.070000	0.051000	0.100000	0.069000	0.027000	0.255000	4.556862e+00
1790000	0.253000	1.083749e+00	0.061000	0.044000	0.086000	0.086000	0.027000	0.254000	4.556862e+00	0.307000	0.237000	5.925229e-01	0.686634	0.425269	0.230013	0.108850	0.043250	0.014743	0.004266	0.687443	0.422871	0.221344	0.103955	0.039994	0.014126	0.687192	0.414745	0.218016	0.099598	0.038355	0.679321	0.408825	0.210861	0.095907	0.681309	0.399498	0.209275	0.672999	0.404312	0.679583	0.258000	1.062290e+00	0.061000	0.051000	0.099000	0.065000	0.040000	0.236000	4.466630e+00
1795000	0.253000	1.083749e+00	0.068000	0.060000	0.086000	0.086000	0.031000	0.218000	4.556862e+00	0.299000	0.237000	5.925229e-01	0.686394	0.424861	0.229923	0.108902	0.043256	0.014751	0.004254	0.687235	0.422938	0.221534	0.104147	0.040012	0.014117	0.687159	0.414776	0.218110	0.099491	0.038341	0.679391	0.408913	0.210741	0.095711	0.681341	0.399222	0.209226	0.672501	0.403875	0.679434	0.258000	1.062290e+00	0.061000	0.048000	0.099000	0.065000	0.040000	0.275000	4.466630e+00
1800000	0.253000	1.083749e+00	0.068000	0.060000	0.086000	0.078000	0.031000	0.260000	4.556862e+00	0.299000	0.237000	5.925229e-01	0.686316	0.424654	0.229997	0.108772	0.043286	0.014756	0.004242	0.687152	0.423028	0.221360	0.104175	0.040026	0.014154	0.687297	0.414687	0.218123	0.099557	0.038278	0.679412	0.408850	0.210688	0.095573	0.681351	0.399246	0.209208	0.672733	0.403947	0.679593	0.258000	1.062290e+00	0.054000	0.048000	0.099000	0.065000	0.040000	0.254000	4.466630e+00
1805000	0.253000	1.083749e+00	0.073000	0.045000	0.086000	0.078000	0.031000	0.252000	4.648917e+00	0.310000	0.276000	5.984779e-01	0.686348	0.424627	0.230215	0.108912	0.043398	0.014759	0.004232	0.687313	0.423032	0.221581	0.104291	0.040039	0.014146	0.687425	0.414840	0.218262	0.099483	0.038308	0.679448	0.408908	0.210668	0.095568	0.681405	0.399140	0.209130	0.672634	0.403809	0.679530	0.259000	1.072966e+00	0.054000	0.039000	0.087000	0.079000	0.040000	0.257000	4.466630e+00
1810000	0.238000	1.072966e+00	0.073000	0.045000	0.117000	0.078000	0.041000	0.240000	4.556862e+00	0.325000	0.276000	5.984779e-01	0.686278	0.424476	0.230295	0.108952	0.043468	0.014733	0.004219	0.687141	0.423142	0.221783	0.104203	0.040033	0.014105	0.687603	0.415057	0.218277	0.099520	0.038354	0.679426	0.408932	0.210734	0.095655	0.681413	0.399080	0.209279	0.672598	0.403888	0.679638	0.259000	1.072966e+00	0.063000	0.039000	0.087000	0.079000	0.025000	0.275000	4.466630e+00
1815000	0.238000	1.072966e+00	0.069000	0.053000	0.117000	0.080000	0.041000	0.262000	4.556862e+00	0.325000	0.276000	5.984779e-01	0.686441	0.424672	0.230142	0.108999	0.043441	0.014764	0.004222	0.687209	0.423040	0.221756	0.104179	0.040034	0.014126	0.687446	0.414818	0.218062	0.099503	0.038357	0.679354	0.408992	0.210770	0.095624	0.681405	0.399132	0.209277	0.672820	0.403778	0.679599	0.259000	1.072966e+00	0.063000	0.041000	0.087000	0.079000	0.025000	0.233000	4.466630e+00
1820000	0.238000	1.072966e+00	0.069000	0.053000	0.117000	0.080000	0.041000	0.236000	4.556862e+00	0.320000	0.257000	6.044927e-01	0.686568	0.424700	0.230118	0.109055	0.043548	0.014772	0.004210	0.687217	0.423021	0.221847	0.104236	0.040036	0.014101	0.687500	0.414979	0.218076	0.099453	0.038298	0.679445	0.409395	0.210812	0.095443	0.681445	0.398956	0.208965	0.672469	0.403066	0.679056	0.259000	1.072966e+00	0.083000	0.041000	0.087000	0.074000	0.025000	0.245000	4.378185e+00
1825000	0.238000	1.072966e+00	0.049000	0.053000	0.100000	0.080000	0.032000	0.270000	4.556862e+00	0.315000	0.257000	6.044927e-01	0.686662	0.424707	0.230230	0.109042	0.043534	0.014781	0.004229	0.687188	0.423004	0.221896	0.104168	0.040039	0.014135	0.687248	0.415229	0.217899	0.099475	0.038317	0.679669	0.409500	0.210766	0.095461	0.681339	0.398926	0.208924	0.672520	0.403140	0.679085	0.259000	1.072966e+00	0.083000	0.049000	0.110000	0.074000	0.029000	0.258000	4.466630e+00
1830000	0.238000	1.072966e+00	0.049000	0.041000	0.100000	0.080000	0.032000	0.271000	4.556862e+00	0.315000	0.257000	6.044927e-01	0.686742	0.424593	0.230149	0.108934	0.043568	0.014758	0.004292	0.687206	0.422844	0.221817	0.104020	0.040028	0.014142	0.687050	0.415249	0.217861	0.099453	0.038282	0.679625	0.409472	0.210791	0.095515	0.681234	0.399136	0.209265	0.672821	0.403376	0.679077	0.259000	1.072966e+00	0.072000	0.049000	0.110000	0.074000	0.029000	0.215000	4.378185e+00
1835000	0.238000	1.072966e+00	0.058000	0.041000	0.100000	0.080000	0.032000	0.240000	4.466630e+00	0.334000	0.257000	6.044927e-01	0.686613	0.424347	0.229980	0.108767	0.043587	0.014715	0.004279	0.687318	0.423041	0.221734	0.104059	0.040018	0.014099	0.687179	0.415180	0.218079	0.099550	0.038268	0.679538	0.409466	0.210696	0.095438	0.681166	0.398822	0.209144	0.672601	0.403126	0.679049	0.259000	1.072966e+00	0.072000	0.049000	0.110000	0.087000	0.029000	0.257000	4.378185e+00
1840000	0.238000	1.072966e+00	0.058000	0.051000	0.102000	0.080000	0.029000	0.256000	4.556862e+00	0.324000	0.265000	6.105679e-01	0.686365	0.424279	0.229940	0.108804	0.043553	0.014684	0.004268	0.687281	0.423090	0.221824	0.103914	0.040013	0.014107	0.687132	0.415147	0.218196	0.099497	0.038386	0.679604	0.409281	0.210761	0.095499	0.681073	0.399056	0.209255	0.672643	0.403363	0.679275	0.259000	1.072966e+00	0.070000	0.049000	0.099000	0.087000	0.041000	0.251000	4.466630e+00
1845000	0.238000	1.072966e+00	0.056000	0.046000	0.102000	0.080000	0.029000	0.240000	4.466630e+00	0.343000	0.265000	6.105679e-01	0.686505	0.424438	0.229967	0.108877	0.043534	0.014677	0.004269	0.687297	0.423183	0.222077	0.103788	0.040068	0.014162	0.687122	0.415219	0.218289	0.099392	0.038472	0.679581	0.409328	0.210748	0.095552	0.681104	0.399022	0.209524	0.672606	0.403546	0.679310	0.259000	1.072966e+00	0.070000	0.037000	0.099000	0.087000	0.041000	0.274000	4.466630e+00
1850000	0.238000	1.072966e+00	0.056000	0.046000	0.102000	0.077000	0.029000	0.238000	4.466630e+00	0.343000	0.265000	6.105679e-01	0.686434	0.424265	0.229706	0.108837	0.043466	0.014637	0.004260	0.687070	0.422672	0.221930	0.103584	0.040096	0.014181	0.687046	0.415159	0.218225	0.099371	0.038494	0.679780	0.409482	0.210817	0.095631	0.681206	0.398977	0.209688	0.672586	0.403785	0.679426	0.259000	1.072966e+00	0.078000	0.037000	0.099000	0.087000	0.041000	0.259000	4.556862e+00
1855000	0.238000	1.072966e+00	0.072000	0.040000	0.102000	0.077000	0.029000	0.264000	4.466630e+00	0.291000	0.238000	6.044927e-01	0.686281	0.423954	0.229522	0.108865	0.043427	0.014627	0.004249	0.687032	0.422541	0.221879	0.103547	0.040044	0.014159	0.687025	0.415195	0.218296	0.099461	0.038506	0.679909	0.409404	0.210880	0.095657	0.681341	0.399076	0.209644	0.672544	0.403971	0.679511	0.275000	1.083749e+00	0.078000	0.031000	0.100000	0.079000	0.041000	0.232000	4.556862e+00
1860000	0.283000	1.083749e+00	0.072000	0.040000	0.110000	0.077000	0.032000	0.248000	4.466630e+00	0.345000	0.238000	6.044927e-01	0.686343	0.423979	0.229577	0.108804	0.043354	0.014616	0.004237	0.686928	0.422649	0.221689	0.103471	0.039996	0.014116	0.686917	0.415089	0.218166	0.099355	0.038478	0.679828	0.409446	0.210704	0.095557	0.681045	0.398940	0.209527	0.672586	0.403831	0.679455	0.275000	1.083749e+00	0.051000	0.031000	0.100000	0.079000	0.027000	0.262000	4.556862e+00
1865000	0.283000	1.083749e+00	0.067000	0.051000	0.110000	0.074000	0.032000	0.247000	4.378185e+00	0.345000	0.238000	6.044927e-01	0.686132	0.423688	0.229624	0.108723	0.043326	0.014575	0.004226	0.686913	0.422753	0.221640	0.103549	0.039971	0.014182	0.686813	0.414953	0.218154	0.099365	0.038576	0.679772	0.409421	0.210785	0.095631	0.681165	0.398904	0.209972	0.672616	0.403896	0.679652	0.275000	1.083749e+00	0.051000	0.042000	0.100000	0.079000	0.027000	0.237000	4.556862e+00
1870000	0.283000	1.083749e+00	0.067000	0.051000	0.110000	0.074000	0.032000	0.281000	4.466630e+00	0.294000	0.258000	6.105679e-01	0.686118	0.423621	0.229556	0.108663	0.043354	0.014553	0.004213	0.686937	0.422616	0.221618	0.103564	0.039874	0.014171	0.686758	0.415271	0.218176	0.099311	0.038530	0.679830	0.409411	0.210751	0.095605	0.681258	0.398830	0.210101	0.672626	0.403822	0.679696	0.275000	1.083749e+00	0.064000	0.042000	0.100000	0.074000	0.027000	0.250000	4.466630e+00
1875000	0.283000	1.083749e+00	0.065000	0.051000	0.115000	0.074000	0.025000	0.265000	4.556862e+00	0.313000	0.258000	6.105679e-01	0.685853	0.423301	0.229504	0.108647	0.043383	0.014547	0.004248	0.686996	0.422706	0.221758	0.103660	0.039959	0.014206	0.686790	0.415530	0.218252	0.099380	0.038484	0.680091	0.409375	0.210898	0.095850	0.681438	0.398946	0.210209	0.672514	0.403986	0.679904	0.275000	1.083749e+00	0.064000	0.045000	0.101000	0.074000	0.019000	0.261000	4.556862e+00
1880000	0.283000	1.083749e+00	0.065000	0.053000	0.115000	0.096000	0.025000	0.241000	4.556862e+00	0.349000	0.258000	6.105679e-01	0.685791	0.423071	0.229515	0.108591	0.043418	0.014584	0.004251	0.686966	0.422468	0.221717	0.103653	0.040038	0.014184	0.686805	0.415474	0.218361	0.099469	0.038592	0.680226	0.409606	0.211134	0.096106	0.681709	0.399026	0.210344	0.672603	0.404227	0.680048	0.275000	1.083749e+00	0.064000	0.045000	0.101000	0.074000	0.019000	0.241000	4.466630e+00
1885000	0.283000	1.083749e+00	0.055000	0.053000	0.115000	0.096000	0.025000	0.236000	4.556862e+00	0.349000	0.258000	6.105679e-01	0.685931	0.423140	0.229501	0.108529	0.043339	0.014574	0.004239	0.687024	0.422692	0.221780	0.103626	0.039971	0.014147	0.686876	0.415529	0.218336	0.099387	0.038534	0.680216	0.409559	0.210975	0.095945	0.681592	0.398744	0.210150	0.672310	0.404023	0.680189	0.275000	1.083749e+00	0.064000	0.046000	0.101000	0.070000	0.019000	0.259000	4.466630e+00
1890000	0.283000	1.083749e+00	0.055000	0.039000	0.115000	0.096000	0.033000	0.247000	4.466630e+00	0.290000	0.241000	6.044927e-01	0.685802	0.423167	0.229598	0.108486	0.043298	0.014576	0.004228	0.686962	0.422746	0.221846	0.103518	0.039974	0.014140	0.686784	0.415511	0.218421	0.099424	0.038507	0.680256	0.409480	0.211073	0.096004	0.681531	0.398691	0.210219	0.672384	0.404040	0.680281	0.275000	1.083749e+00	0.072000	0.046000	0.114000	0.070000	0.019000	0.255000	4.466630e+00
1895000	0.283000	1.083749e+00	0.068000	0.039000	0.095000	0.088000	0.033000	0.261000	4.466630e+00	0.297000	0.241000	6.044927e-01	0.685751	0.423187	0.229487	0.108319	0.043210	0.014553	0.004217	0.686934	0.422511	0.221634	0.103477	0.040004	0.014131	0.686746	0.415081	0.218425	0.099290	0.038424	0.680257	0.409391	0.211209	0.095990	0.681631	0.398812	0.210525	0.672497	0.404246	0.680360	0.275000	1.083749e+00	0.072000	0.050000	0.114000	0.070000	0.030000	0.242000	4.378185e+00
1900000	0.283000	1.083749e+00	0.068000	0.055000	0.095000	0.088000	0.033000	0.262000	4.556862e+00	0.297000	0.241000	6.044927e-01	0.685668	0.423076	0.229636	0.108302	0.043224	0.014571	0.004221	0.686889	0.422617	0.221709	0.103522	0.040119	0.014156	0.686833	0.415175	0.218498	0.099404	0.038396	0.680415	0.409447	0.211169	0.095931	0.681588	0.398895	0.210498	0.672481	0.404261	0.680433	0.275000	1.083749e+00	0.051000	0.060000	0.114000	0.097000	0.030000	0.259000	4.466630e+00
1905000	0.283000	1.083749e+00	0.062000	0.055000	0.095000	0.088000	0.033000	0.257000	4.648917e+00	0.333000	0.251000	6.105679e-01	0.685609	0.423135	0.229894	0.108317	0.043164	0.014606	0.004225	0.687009	0.422854	0.221858	0.103637	0.040145	0.014181	0.686800	0.415138	0.218692	0.099491	0.038420	0.680282	0.409515	0.211196	0.095924	0.681556	0.398936	0.210401	0.672542	0.404290	0.680278	0.258000	1.094641e+00	0.069000	0.060000	0.106000	0.097000	0.030000	0.247000	4.378185e+00
1910000	0.249000	1.072966e+00	0.062000	0.044000	0.097000	0.088000	0.027000	0.242000	4.556862e+00	0.325000	0.251000	6.105679e-01	0.685633	0.423266	0.230036	0.108408	0.043238	0.014578	0.004214	0.686995	0.422756	0.221828	0.103546	0.040244	0.014217	0.686729	0.415055	0.218804	0.099566	0.038372	0.680340	0.409530	0.211317	0.095855	0.681518	0.398945	0.210417	0.672581	0.404222	0.680265	0.258000	1.094641e+00	0.069000	0.037000	0.106000	0.097000	0.025000	0.273000	4.378185e+00
1915000	0.249000	1.072966e+00	0.067000	0.044000	0.097000	0.084000	0.027000	0.246000	4.466630e+00	0.325000	0.251000	6.105679e-01	0.685900	0.423713	0.230182	0.108495	0.043358	0.014659	0.004205	0.687018	0.423014	0.221793	0.103568	0.040221	0.014192	0.686668	0.415077	0.218742	0.099503	0.038348	0.680419	0.409346	0.211169	0.095732	0.681392	0.398892	0.210312	0.672581	0.404080	0.680102	0.258000	1.094641e+00	0.062000	0.037000	0.106000	0.097000	0.025000	0.268000	4.378185e+00
1920000	0.249000	1.072966e+00	0.067000	0.045000	0.097000	0.084000	0.027000	0.247000	4.466630e+00	0.347000	0.251000	6.105679e-01	0.686025	0.423997	0.230064	0.108368	0.043299	0.014651	0.004194	0.687113	0.422914	0.221646	0.103443	0.040191	0.014183	0.686338	0.414803	0.218438	0.099322	0.038252	0.680372	0.409207	0.211136	0.095826	0.681333	0.399052	0.210292	0.672846	0.404422	0.680221	0.258000	1.094641e+00	0.062000	0.059000	0.106000	0.080000	0.025000	0.239000	4.291491e+00
1925000	0.249000	1.072966e+00	0.072000	0.045000	0.089000	0.084000	0.047000	0.234000	4.466630e+00	0.308000	0.251000	6.167042e-01	0.686267	0.424231	0.230136	0.108414	0.043266	0.014680	0.004197	0.686971	0.422750	0.221549	0.103417	0.040203	0.014186	0.686260	0.414792	0.218344	0.099303	0.038296	0.680291	0.409127	0.211143	0.095970	0.681379	0.399101	0.210574	0.672729	0.404725	0.680379	0.258000	1.094641e+00	0.069000	0.059000	0.093000	0.080000	0.028000	0.235000	4.291491e+00
1930000	0.249000	1.072966e+00	0.072000	0.033000	0.089000	0.106000	0.047000	0.224000	4.466630e+00	0.308000	0.251000	6.167042e-01	0.686425	0.424229	0.230037	0.108443	0.043228	0.014703	0.004187	0.686945	0.422768	0.221429	0.103453	0.040168	0.014152	0.686208	0.414698	0.218369	0.099217	0.038223	0.680201	0.409217	0.210896	0.095871	0.681434	0.399141	0.210390	0.672568	0.404369	0.680250	0.258000	1.094641e+00	0.069000	0.051000	0.093000	0.080000	0.028000	0.250000	4.291491e+00
1935000	0.249000	1.072966e+00	0.050000	0.047000	0.089000	0.106000	0.047000	0.250000	4.466630e+00	0.308000	0.251000	6.167042e-01	0.686450	0.423864	0.229879	0.108429	0.043198	0.014691	0.004175	0.686805	0.422608	0.221255	0.103394	0.040207	0.014172	0.686146	0.414689	0.218660	0.099158	0.038186	0.680095	0.409113	0.210707	0.095798	0.681564	0.399132	0.210281	0.672716	0.404292	0.680139	0.258000	1.094641e+00	0.058000	0.051000	0.093000	0.083000	0.028000	0.270000	4.378185e+00
1940000	0.249000	1.072966e+00	0.050000	0.047000	0.087000	0.106000	0.027000	0.255000	4.556862e+00	0.302000	0.242000	6.105679e-01	0.686432	0.423753	0.230043	0.108331	0.043211	0.014669	0.004252	0.686640	0.422822	0.221180	0.103315	0.040164	0.014164	0.686241	0.414641	0.218797	0.099242	0.038213	0.679947	0.409048	0.210659	0.095787	0.681589	0.399263	0.210347	0.672632	0.404413	0.680267	0.258000	1.094641e+00	0.058000	0.044000	0.113000	0.083000	0.020000	0.269000	4.466630e+00
1945000	0.249000	1.072966e+00	0.075000	0.047000	0.087000	0.106000	0.027000	0.270000	4.648917e+00	0.331000	0.242000	6.105679e-01	0.686640	0.423752	0.230024	0.108476	0.043221	0.014646	0.004242	0.686737	0.422986	0.221235	0.103430	0.040137	0.014160	0.686462	0.414513	0.218889	0.099071	0.038164	0.680063	0.409091	0.210550	0.095649	0.681598	0.399036	0.210010	0.672387	0.404051	0.679804	0.258000	1.094641e+00	0.067000	0.044000	0.113000	0.083000	0.020000	0.259000	4.556862e+00
1950000	0.249000	1.072966e+00	0.075000	0.061000	0.087000	0.058000	0.027000	0.239000	4.556862e+00	0.331000	0.242000	6.105679e-01	0.686520	0.423864	0.230027	0.108495	0.043183	0.014678	0.004231	0.686915	0.422828	0.221415	0.103442	0.040099	0.014141	0.686480	0.414604	0.218890	0.099032	0.038108	0.680114	0.409069	0.210489	0.095511	0.681418	0.398992	0.209844	0.672267	0.403847	0.679802	0.258000	1.094641e+00	0.067000	0.050000	0.113000	0.072000	0.020000	0.255000	4.648917e+00
1955000	0.263000	1.083749e+00	0.062000	0.061000	0.087000	0.058000	0.034000	0.237000	4.466630e+00	0.300000	0.222000	6.044927e-01	0.686226	0.423822	0.230078	0.108512	0.043258	0.014683	0.004236	0.687089	0.422758	0.221628	0.103478	0.040089	0.014104	0.686456	0.414758	0.219040	0.099076	0.038100	0.680177	0.409069	0.210547	0.095434	0.681333	0.398926	0.209778	0.672115	0.403675	0.679775	0.278000	1.105643e+00	0.070000	0.050000	0.113000	0.072000	0.020000	0.235000	4.648917e+00
1960000	0.263000	1.083749e+00	0.062000	0.051000	0.101000	0.058000	0.034000	0.252000	4.556862e+00	0.334000	0.222000	6.044927e-01	0.686050	0.423998	0.230050	0.108570	0.043224	0.014714	0.004225	0.687251	0.422649	0.221685	0.103413	0.040088	0.014097	0.686322	0.414714	0.218952	0.099001	0.038050	0.680274	0.408910	0.210505	0.095521	0.681315	0.398858	0.209778	0.672261	0.403648	0.679646	0.278000	1.105643e+00	0.070000	0.040000	0.095000	0.072000	0.036000	0.240000	4.648917e+00
1965000	0.263000	1.083749e+00	0.063000	0.051000	0.101000	0.082000	0.034000	0.238000	4.556862e+00	0.334000	0.222000	6.044927e-01	0.685930	0.423826	0.230100	0.108485	0.043206	0.014721	0.004212	0.687324	0.422636	0.221640	0.103424	0.040163	0.014119	0.686342	0.414655	0.219107	0.099091	0.038094	0.680086	0.408971	0.210409	0.095441	0.681278	0.398901	0.209836	0.672328	0.403387	0.679440	0.278000	1.105643e+00	0.076000	0.040000	0.095000	0.072000	0.036000	0.228000	4.648917e+00
1970000	0.263000	1.083749e+00	0.063000	0.054000	0.101000	0.082000	0.034000	0.217000	4.466630e+00	0.299000	0.222000	6.044927e-01	0.685866	0.423755	0.230231	0.108390	0.043285	0.014730	0.004230	0.687371	0.422783	0.221701	0.103607	0.040182	0.014142	0.686502	0.414859	0.219258	0.099245	0.038130	0.679967	0.408839	0.210584	0.095513	0.681369	0.399136	0.210028	0.672261	0.403471	0.679527	0.278000	1.105643e+00	0.076000	0.047000	0.095000	0.098000	0.036000	0.251000	4.648917e+00
1975000	0.263000	1.083749e+00	0.059000	0.054000	0.083000	0.082000	0.027000	0.245000	4.378185e+00	0.303000	0.266000	6.105679e-01	0.685576	0.423781	0.230072	0.108287	0.043243	0.014817	0.004219	0.687347	0.422754	0.221857	0.103691	0.040224	0.014126	0.686526	0.414828	0.219195	0.099311	0.038081	0.679891	0.408735	0.210573	0.095498	0.681167	0.399293	0.209989	0.672464	0.403697	0.679749	0.278000	1.105643e+00	0.084000	0.047000	0.101000	0.098000	0.018000	0.259000	4.648917e+00
1980000	0.263000	1.083749e+00	0.059000	0.043000	0.083000	0.078000	0.027000	0.265000	4.511521e+00	0.303000	0.266000	6.105679e-01	0.685559	0.423645	0.230027	0.108298	0.043250	0.014788	0.004206	0.687332	0.422785	0.221867	0.103653	0.040174	0.014090	0.686516	0.414851	0.219141	0.099360	0.037996	0.679978	0.408686	0.210469	0.095342	0.681023	0.399165	0.209673	0.672515	0.403513	0.679467	0.278000	1.105643e+00	0.084000	0.049000	0.101000	0.098000	0.018000	0.249000	4.556862e+00
1985000	0.263000	1.083749e+00	0.067000	0.043000	0.083000	0.078000	0.027000	0.242000	4.422187e+00	0.304000	0.266000	6.105679e-01	0.685636	0.423351	0.229770	0.108157	0.043183	0.014746	0.004238	0.687285	0.422706	0.221827	0.103715	0.040159	0.014100	0.686366	0.414845	0.219126	0.099368	0.038010	0.679870	0.408675	0.210408	0.095399	0.680920	0.399119	0.209527	0.672534	0.403569	0.679517	0.278000	1.105643e+00	0.080000	0.049000	0.101000	0.083000	0.018000	0.260000	4.648917e+00
1990000	0.263000	1.083749e+00	0.067000	0.055000	0.083000	0.078000	0.027000	0.275000	4.511521e+00	0.323000	0.254000	6.167042e-01	0.685512	0.423468	0.229819	0.108149	0.043128	0.014795	0.004241	0.687465	0.422775	0.221811	0.103716	0.040204	0.014135	0.686389	0.414702	0.219109	0.099308	0.038006	0.679797	0.408790	0.210465	0.095420	0.681035	0.399208	0.209726	0.672696	0.403569	0.679511	0.278000	1.105643e+00	0.080000	0.041000	0.101000	0.083000	0.024000	0.262000	4.648917e+00
1995000	0.263000	1.083749e+00	0.067000	0.055000	0.071000	0.078000	0.027000	0.264000	4.511521e+00	0.323000	0.254000	6.167042e-01	0.685434	0.423516	0.229726	0.108167	0.043111	0.014770	0.004231	0.687541	0.422770	0.221787	0.103737	0.040181	0.014131	0.686309	0.414878	0.219206	0.099356	0.038024	0.679830	0.408832	0.210522	0.095487	0.681010	0.399213	0.209764	0.672506	0.403677	0.679514	0.278000	1.105643e+00	0.080000	0.041000	0.083000	0.083000	0.024000	0.228000	4.648917e+00
2000000	0.263000	1.083749e+00	0.081000	0.049000	0.071000	0.083000	0.027000	0.256000	4.602659e+00	0.337000	0.254000	6.167042e-01	0.685390	0.423387	0.229749	0.108079	0.043042	0.014774	0.004221	0.687538	0.422660	0.221858	0.103763	0.040205	0.014112	0.686311	0.414809	0.219232	0.099345	0.037982	0.679843	0.408696	0.210515	0.095385	0.680889	0.399028	0.209564	0.672543	0.403556	0.679314	0.251000	1.116755e+00	0.052000	0.044000	0.083000	0.078000	0.024000	0.221000	4.556862e+00
2005000	0.259000	1.094641e+00	0.081000	0.049000	0.071000	0.083000	0.030000	0.256000	4.602659e+00	0.320000	0.254000	6.167042e-01	0.685472	0.423540	0.229656	0.108192	0.043160	0.014762	0.004211	0.687421	0.422758	0.221956	0.103811	0.040316	0.014177	0.686330	0.414772	0.219265	0.099462	0.038082	0.679975	0.408659	0.210669	0.095400	0.680944	0.399086	0.209410	0.672575	0.403612	0.679274	0.251000	1.116755e+00	0.052000	0.044000	0.083000	0.078000	0.024000	0.237000	4.556862e+00
2010000	0.259000	1.094641e+00	0.068000	0.056000	0.101000	0.083000	0.030000	0.266000	4.695639e+00	0.330000	0.237000	6.105679e-01	0.685423	0.423508	0.229618	0.108122	0.043158	0.014739	0.004213	0.687505	0.422871	0.221951	0.103880	0.040261	0.014183	0.686245	0.414752	0.219293	0.099413	0.038098	0.679947	0.408731	0.210761	0.095380	0.681020	0.399219	0.209489	0.672628	0.403720	0.679230	0.251000	1.116755e+00	0.062000	0.057000	0.102000	0.078000	0.041000	0.244000	4.466630e+00
2015000	0.259000	1.094641e+00	0.068000	0.056000	0.101000	0.068000	0.030000	0.245000	4.602659e+00	0.330000	0.237000	6.105679e-01	0.685376	0.423423	0.229546	0.108077	0.043084	0.014742	0.004217	0.687599	0.422812	0.221690	0.103857	0.040220	0.014173	0.686315	0.414822	0.219381	0.099416	0.038140	0.680049	0.408674	0.210996	0.095288	0.681057	0.399243	0.209417	0.672547	0.403625	0.679200	0.251000	1.116755e+00	0.062000	0.057000	0.102000	0.078000	0.041000	0.262000	4.556862e+00
2020000	0.259000	1.094641e+00	0.065000	0.047000	0.101000	0.068000	0.030000	0.259000	4.602659e+00	0.288000	0.237000	6.105679e-01	0.685185	0.423230	0.229520	0.108160	0.043095	0.014733	0.004207	0.687615	0.422759	0.221679	0.103963	0.040192	0.014177	0.686296	0.414824	0.219505	0.099321	0.038113	0.680165	0.408650	0.210966	0.095164	0.680988	0.398991	0.209262	0.672243	0.403499	0.679061	0.251000	1.116755e+00	0.059000	0.057000	0.102000	0.083000	0.041000	0.260000	4.556862e+00
2025000	0.259000	1.094641e+00	0.065000	0.047000	0.089000	0.068000	0.023000	0.265000	4.695639e+00	0.298000	0.263000	6.167042e-01	0.685129	0.423362	0.229431	0.108076	0.043018	0.014726	0.004196	0.687680	0.422678	0.221426	0.103905	0.040147	0.014141	0.686170	0.414614	0.219190	0.099192	0.038037	0.680257	0.408522	0.210969	0.095147	0.680852	0.399043	0.209371	0.672299	0.403526	0.679089	0.251000	1.116755e+00	0.059000	0.057000	0.078000	0.083000	0.023000	0.255000	4.648917e+00
2030000	0.259000	1.094641e+00	0.066000	0.048000	0.089000	0.076000	0.023000	0.247000	4.602659e+00	0.319000	0.263000	6.167042e-01	0.685188	0.423464	0.229443	0.108247	0.043043	0.014780	0.004186	0.687817	0.422636	0.221383	0.103905	0.040115	0.014134	0.686220	0.414805	0.219143	0.099264	0.038022	0.680389	0.408619	0.211090	0.095281	0.680870	0.399032	0.209221	0.672271	0.403515	0.678959	0.251000	1.116755e+00	0.066000	0.048000	0.078000	0.083000	0.023000	0.255000	4.648917e+00
2035000	0.259000	1.094641e+00	0.066000	0.048000	0.089000	0.076000	0.023000	0.257000	4.602659e+00	0.319000	0.263000	6.167042e-01	0.685024	0.423297	0.229375	0.108334	0.043106	0.014800	0.004176	0.687741	0.422725	0.221544	0.103827	0.040137	0.014101	0.686400	0.414963	0.219444	0.099241	0.038081	0.680535	0.408793	0.211133	0.095241	0.680788	0.398905	0.209255	0.672298	0.403653	0.679045	0.251000	1.116755e+00	0.066000	0.048000	0.078000	0.076000	0.023000	0.275000	4.648917e+00
2040000	0.259000	1.094641e+00	0.069000	0.045000	0.089000	0.076000	0.030000	0.248000	4.602659e+00	0.334000	0.212000	6.105679e-01	0.685176	0.423426	0.229533	0.108465	0.043140	0.014808	0.004166	0.687751	0.422932	0.221798	0.103905	0.040193	0.014093	0.686555	0.415200	0.219577	0.099295	0.038105	0.680474	0.408849	0.211104	0.095250	0.680863	0.398982	0.209131	0.672320	0.403572	0.678943	0.251000	1.116755e+00	0.063000	0.047000	0.078000	0.076000	0.020000	0.236000	4.648917e+00
2045000	0.259000	1.094641e+00	0.069000	0.045000	0.107000	0.076000	0.030000	0.241000	4.602659e+00	0.324000	0.212000	6.105679e-01	0.685203	0.423296	0.229526	0.108345	0.043078	0.014798	0.004225	0.687854	0.422902	0.221797	0.103835	0.040204	0.014101	0.686453	0.415322	0.219724	0.099281	0.038107	0.680463	0.408815	0.211048	0.095345	0.680859	0.399034	0.209263	0.672378	0.403655	0.679032	0.251000	1.116755e+00	0.063000	0.047000	0.088000	0.076000	0.020000	0.237000	4.556862e+00
2050000	0.259000	1.094641e+00	0.076000	0.056000	0.107000	0.079000	0.030000	0.237000	4.511521e+00	0.324000	0.212000	6.105679e-01	0.685194	0.423151	0.229295	0.108186	0.043057	0.014801	0.004241	0.687891	0.422709	0.221630	0.103937	0.040150	0.014080	0.686402	0.415199	0.219600	0.099276	0.038057	0.680434	0.408775	0.210995	0.095355	0.681088	0.398973	0.209247	0.672373	0.403605	0.679206	0.234000	1.105643e+00	0.072000	0.042000	0.088000	0.080000	0.020000	0.260000	4.648917e+00
2055000	0.259000	1.094641e+00	0.076000	0.056000	0.107000	0.079000	0.036000	0.262000	4.511521e+00	0.304000	0.212000	6.105679e-01	0.684924	0.423108	0.229179	0.108178	0.043027	0.014791	0.004258	0.687941	0.422594	0.221662	0.103861	0.040146	0.014059	0.686198	0.415311	0.219489	0.099148	0.038021	0.680469	0.408785	0.211092	0.095348	0.681138	0.398881	0.209193	0.672400	0.403676	0.679133	0.234000	1.105643e+00	0.072000	0.042000	0.088000	0.080000	0.020000	0.270000	4.648917e+00
2060000	0.263000	1.105643e+00	0.087000	0.058000	0.103000	0.079000	0.036000	0.254000	4.602659e+00	0.305000	0.265000	6.167042e-01	0.684791	0.423097	0.229246	0.108194	0.043040	0.014755	0.004247	0.687957	0.422638	0.221642	0.103813	0.040097	0.014066	0.686414	0.415245	0.219424	0.099129	0.037933	0.680537	0.408671	0.211066	0.095268	0.680961	0.398770	0.208828	0.672364	0.403303	0.678545	0.234000	1.105643e+00	0.069000	0.041000	0.093000	0.080000	0.032000	0.257000	4.648917e+00
2065000	0.263000	1.105643e+00	0.087000	0.058000	0.103000	0.096000	0.036000	0.239000	4.511521e+00	0.305000	0.265000	6.167042e-01	0.684799	0.423124	0.229193	0.108128	0.043013	0.014748	0.004238	0.687928	0.422637	0.221639	0.103725	0.040050	0.014031	0.686424	0.415242	0.219328	0.098950	0.037874	0.680526	0.408557	0.210861	0.095188	0.680901	0.398448	0.208616	0.672256	0.403124	0.678556	0.234000	1.105643e+00	0.069000	0.041000	0.093000	0.080000	0.032000	0.235000	4.556862e+00
2070000	0.263000	1.105643e+00	0.065000	0.048000	0.103000	0.096000	0.036000	0.271000	4.602659e+00	0.320000	0.265000	6.167042e-01	0.684896	0.423195	0.229209	0.108161	0.043081	0.014740	0.004255	0.687878	0.422661	0.221591	0.103604	0.040010	0.014038	0.686366	0.415127	0.219283	0.098914	0.037830	0.680542	0.408535	0.210773	0.095166	0.680735	0.398347	0.208581	0.672216	0.403134	0.678686	0.234000	1.105643e+00	0.060000	0.052000	0.093000	0.085000	0.032000	0.235000	4.466630e+00
2075000	0.263000	1.105643e+00	0.065000	0.044000	0.114000	0.096000	0.033000	0.226000	4.602659e+00	0.343000	0.237000	6.105679e-01	0.684847	0.423083	0.229320	0.108104	0.043095	0.014746	0.004244	0.687881	0.422657	0.221518	0.103548	0.039969	0.014046	0.686323	0.415058	0.219255	0.099006	0.037814	0.680596	0.408415	0.210850	0.095242	0.680737	0.398539	0.208820	0.672399	0.403235	0.678798	0.234000	1.105643e+00	0.060000	0.052000	0.093000	0.085000	0.025000	0.263000	4.556862e+00
2080000	0.263000	1.105643e+00	0.076000	0.044000	0.114000	0.099000	0.033000	0.252000	4.602659e+00	0.296000	0.237000	6.105679e-01	0.684936	0.423354	0.229609	0.108259	0.043135	0.014832	0.004236	0.687907	0.422730	0.221568	0.103614	0.040056	0.014054	0.686356	0.415009	0.219262	0.099103	0.037730	0.680604	0.408253	0.210879	0.095131	0.680653	0.398605	0.208680	0.672396	0.403003	0.678576	0.234000	1.105643e+00	0.077000	0.036000	0.083000	0.085000	0.025000	0.256000	4.556862e+00
2085000	0.263000	1.105643e+00	0.076000	0.044000	0.114000	0.099000	0.033000	0.252000	4.602659e+00	0.296000	0.237000	6.105679e-01	0.685053	0.423345	0.229659	0.108245	0.043105	0.014866	0.004240	0.687831	0.422705	0.221591	0.103583	0.040027	0.014060	0.686580	0.415043	0.219230	0.099039	0.037728	0.680463	0.408172	0.210798	0.095103	0.680346	0.398645	0.208652	0.672355	0.403017	0.678585	0.234000	1.105643e+00	0.077000	0.036000	0.083000	0.083000	0.025000	0.236000	4.556862e+00
2090000	0.263000	1.105643e+00	0.073000	0.054000	0.114000	0.099000	0.022000	0.254000	4.695639e+00	0.318000	0.237000	6.105679e-01	0.685052	0.423488	0.229652	0.108295	0.043076	0.014946	0.004257	0.687819	0.422629	0.221583	0.103664	0.039990	0.014038	0.686637	0.415158	0.219250	0.098931	0.037670	0.680309	0.408369	0.210765	0.095115	0.680462	0.398601	0.208708	0.672360	0.403087	0.678463	0.234000	1.105643e+00	0.077000	0.038000	0.083000	0.083000	0.025000	0.233000	4.556862e+00
2095000	0.263000	1.105643e+00	0.073000	0.046000	0.084000	0.099000	0.022000	0.245000	4.602659e+00	0.316000	0.266000	6.167042e-01	0.685204	0.423542	0.229677	0.108263	0.043043	0.014951	0.004246	0.687787	0.422685	0.221404	0.103691	0.039890	0.014028	0.686662	0.415117	0.219334	0.098884	0.037675	0.680167	0.408304	0.210622	0.095061	0.680428	0.398542	0.208640	0.672339	0.403084	0.678608	0.234000	1.105643e+00	0.077000	0.038000	0.112000	0.083000	0.025000	0.258000	4.648917e+00
2100000	0.263000	1.105643e+00	0.069000	0.046000	0.084000	0.068000	0.022000	0.250000	4.511521e+00	0.316000	0.266000	6.167042e-01	0.685311	0.423716	0.229581	0.108398	0.043102	0.014925	0.004237	0.687697	0.422822	0.221547	0.103734	0.039876	0.014009	0.686556	0.414984	0.219443	0.098870	0.037626	0.680349	0.408354	0.210776	0.095125	0.680311	0.398511	0.208444	0.672418	0.403142	0.678509	0.259000	1.116755e+00	0.082000	0.045000	0.112000	0.064000	0.025000	0.264000	4.742831e+00
2105000	0.242000	1.094641e+00	0.069000	0.049000	0.084000	0.068000	0.024000	0.251000	4.511521e+00	0.308000	0.266000	6.167042e-01	0.685149	0.423777	0.229620	0.108309	0.043142	0.014914	0.004241	0.687733	0.422722	0.221705	0.103736	0.039897	0.014012	0.686713	0.414948	0.219498	0.098873	0.037596	0.680365	0.408348	0.210791	0.095134	0.680213	0.398536	0.208601	0.672574	0.403157	0.678563	0.259000	1.116755e+00	0.082000	0.045000	0.112000	0.064000	0.025000	0.240000	4.648917e+00
2110000	0.242000	1.094641e+00	0.055000	0.049000	0.090000	0.068000	0.024000	0.264000	4.511521e+00	0.326000	0.248000	6.105679e-01	0.685259	0.424040	0.229766	0.108435	0.043200	0.014934	0.004271	0.688001	0.422763	0.221895	0.103769	0.039934	0.014041	0.686683	0.415084	0.219408	0.098957	0.037557	0.680494	0.408498	0.210911	0.095193	0.680230	0.398550	0.208698	0.672652	0.402976	0.678588	0.259000	1.116755e+00	0.073000	0.046000	0.100000	0.064000	0.029000	0.252000	4.648917e+00
2115000	0.242000	1.094641e+00	0.055000	0.047000	0.090000	0.081000	0.024000	0.255000	4.602659e+00	0.326000	0.248000	6.105679e-01	0.685152	0.424039	0.229822	0.108530	0.043206	0.014902	0.004315	0.688001	0.422747	0.221810	0.103759	0.039916	0.014081	0.686701	0.415080	0.219246	0.098899	0.037617	0.680411	0.408534	0.210927	0.095207	0.680446	0.398498	0.208871	0.672629	0.403186	0.678863	0.259000	1.116755e+00	0.073000	0.046000	0.100000	0.064000	0.029000	0.228000	4.556862e+00
2120000	0.242000	1.094641e+00	0.074000	0.047000	0.090000	0.081000	0.024000	0.245000	4.602659e+00	0.298000	0.248000	6.105679e-01	0.684816	0.423862	0.229686	0.108473	0.043181	0.014911	0.004305	0.688026	0.422802	0.221865	0.103746	0.039971	0.014057	0.686769	0.415041	0.219308	0.098913	0.037621	0.680282	0.408409	0.210821	0.095223	0.680231	0.398362	0.208939	0.672677	0.403438	0.678868	0.259000	1.116755e+00	0.057000	0.048000	0.100000	0.076000	0.029000	0.260000	4.556862e+00
2125000	0.242000	1.094641e+00	0.074000	0.039000	0.090000	0.081000	0.023000	0.257000	4.602659e+00	0.328000	0.244000	6.044927e-01	0.684730	0.423836	0.229665	0.108530	0.043193	0.014905	0.004308	0.687985	0.422767	0.221753	0.103748	0.039983	0.014039	0.686653	0.414828	0.219264	0.098891	0.037622	0.680333	0.408500	0.210912	0.095310	0.680253	0.398460	0.208879	0.672804	0.403568	0.678936	0.259000	1.116755e+00	0.057000	0.048000	0.100000	0.076000	0.020000	0.261000	4.648917e+00
2130000	0.242000	1.094641e+00	0.060000	0.039000	0.103000	0.080000	0.023000	0.264000	4.602659e+00	0.332000	0.244000	6.044927e-01	0.684543	0.423863	0.229432	0.108419	0.043139	0.014921	0.004299	0.688205	0.422652	0.221667	0.103735	0.039937	0.014033	0.686518	0.414658	0.219340	0.098803	0.037628	0.680178	0.408681	0.210913	0.095261	0.680362	0.398438	0.208889	0.672691	0.403534	0.679055	0.259000	1.116755e+00	0.071000	0.056000	0.107000	0.076000	0.020000	0.235000	4.556862e+00
2135000	0.242000	1.094641e+00	0.060000	0.044000	0.103000	0.080000	0.023000	0.274000	4.602659e+00	0.332000	0.244000	6.044927e-01	0.684730	0.423799	0.229411	0.108464	0.043265	0.014927	0.004287	0.687977	0.422503	0.221657	0.103779	0.039953	0.013995	0.686518	0.414666	0.219390	0.098917	0.037631	0.680259	0.408553	0.211106	0.095349	0.680323	0.398452	0.208801	0.672787	0.403597	0.678895	0.259000	1.116755e+00	0.071000	0.056000	0.107000	0.085000	0.020000	0.270000	4.556862e+00
2140000	0.242000	1.094641e+00	0.073000	0.044000	0.103000	0.080000	0.029000	0.254000	4.602659e+00	0.309000	0.244000	6.044927e-01	0.684860	0.423763	0.229313	0.108473	0.043239	0.014921	0.004290	0.687987	0.422424	0.221673	0.103804	0.039976	0.014057	0.686520	0.414781	0.219537	0.098944	0.037656	0.680436	0.408451	0.211307	0.095295	0.680381	0.398440	0.208835	0.672937	0.403620	0.678846	0.259000	1.116755e+00	0.052000	0.047000	0.107000	0.085000	0.029000	0.255000	4.648917e+00
2145000	0.242000	1.094641e+00	0.073000	0.049000	0.104000	0.080000	0.029000	0.255000	4.602659e+00	0.330000	0.264000	6.105679e-01	0.684841	0.423480	0.229234	0.108415	0.043261	0.014903	0.004280	0.687974	0.422520	0.221764	0.103777	0.039918	0.014065	0.686564	0.414801	0.219591	0.098998	0.037597	0.680504	0.408559	0.211273	0.095248	0.680447	0.398571	0.208791	0.672852	0.403559	0.678853	0.259000	1.116755e+00	0.052000	0.047000	0.088000	0.085000	0.029000	0.236000	4.556862e+00
2150000	0.242000	1.094641e+00	0.060000	0.049000	0.104000	0.060000	0.029000	0.218000	4.511521e+00	0.330000	0.264000	6.105679e-01	0.684852	0.423304	0.229171	0.108506	0.043237	0.014920	0.004323	0.687815	0.422487	0.221815	0.103727	0.039929	0.014047	0.686515	0.415059	0.219523	0.098972	0.037599	0.680627	0.408645	0.211390	0.095294	0.680424	0.398369	0.208685	0.672725	0.403295	0.678678	0.227000	1.105643e+00	0.077000	0.056000	0.088000	0.085000	0.029000	0.261000	4.648917e+00
2155000	0.218000	1.083749e+00	0.060000	0.049000	0.104000	0.060000	0.022000	0.246000	4.511521e+00	0.312000	0.264000	6.105679e-01	0.684978	0.423404	0.229282	0.108471	0.043192	0.014888	0.004313	0.687848	0.422564	0.221896	0.103718	0.039898	0.014051	0.686563	0.415092	0.219616	0.098852	0.037585	0.680616	0.408637	0.211380	0.095273	0.680359	0.398242	0.208554	0.672598	0.403188	0.678506	0.227000	1.105643e+00	0.077000	0.056000	0.088000	0.069000	0.029000	0.240000	4.556862e+00
2160000	0.218000	1.083749e+00	0.072000	0.049000	0.104000	0.060000	0.022000	0.234000	4.511521e+00	0.328000	0.261000	6.167042e-01	0.684949	0.423343	0.229240	0.108414	0.043108	0.014853	0.004304	0.687891	0.422528	0.221906	0.103633	0.039889	0.014044	0.686579	0.415124	0.219524	0.098904	0.037544	0.680706	0.408399	0.211360	0.095272	0.680365	0.398045	0.208518	0.672719	0.403132	0.678421	0.227000	1.105643e+00	0.074000	0.048000	0.065000	0.069000	0.033000	0.244000	4.466630e+00
2165000	0.218000	1.083749e+00	0.072000	0.036000	0.101000	0.077000	0.022000	0.236000	4.511521e+00	0.328000	0.261000	6.167042e-01	0.685232	0.423433	0.229208	0.108449	0.043137	0.014883	0.004293	0.687959	0.422613	0.221923	0.103691	0.039957	0.014082	0.686495	0.415095	0.219660	0.098911	0.037551	0.680776	0.408673	0.211551	0.095370	0.680369	0.398302	0.208511	0.672702	0.402983	0.678399	0.227000	1.105643e+00	0.074000	0.048000	0.065000	0.069000	0.033000	0.257000	4.466630e+00
2170000	0.218000	1.083749e+00	0.060000	0.036000	0.101000	0.077000	0.034000	0.255000	4.511521e+00	0.309000	0.261000	6.167042e-01	0.685029	0.423344	0.229186	0.108353	0.043098	0.014916	0.004283	0.687895	0.422361	0.221823	0.103647	0.039909	0.014049	0.686344	0.414889	0.219635	0.098918	0.037512	0.680754	0.408641	0.211758	0.095371	0.680410	0.398355	0.208570	0.672881	0.402991	0.678442	0.227000	1.105643e+00	0.070000	0.046000	0.065000	0.090000	0.033000	0.269000	4.556862e+00
2175000	0.218000	1.083749e+00	0.060000	0.039000	0.101000	0.077000	0.034000	0.248000	4.422187e+00	0.308000	0.261000	6.167042e-01	0.685048	0.423115	0.228964	0.108293	0.043108	0.014884	0.004272	0.687871	0.422354	0.221687	0.103624	0.039896	0.014057	0.686261	0.414745	0.219698	0.098925	0.037472	0.680699	0.408495	0.211701	0.095286	0.680397	0.398292	0.208699	0.672755	0.403059	0.678458	0.227000	1.105643e+00	0.070000	0.046000	0.065000	0.090000	0.028000	0.252000	4.556862e+00
2180000	0.218000	1.083749e+00	0.063000	0.039000	0.098000	0.071000	0.034000	0.262000	4.422187e+00	0.309000	0.262000	6.229022e-01	0.684962	0.423065	0.228829	0.108202	0.043096	0.014917	0.004300	0.687794	0.422253	0.221766	0.103648	0.039844	0.014061	0.686170	0.414741	0.219701	0.098882	0.037430	0.680867	0.408676	0.211624	0.095257	0.680372	0.398258	0.208484	0.672728	0.402918	0.678409	0.227000	1.105643e+00	0.056000	0.036000	0.104000	0.090000	0.028000	0.240000	4.556862e+00
2185000	0.218000	1.083749e+00	0.063000	0.058000	0.098000	0.071000	0.034000	0.264000	4.422187e+00	0.309000	0.262000	6.229022e-01	0.685107	0.423166	0.228811	0.108196	0.043026	0.014905	0.004290	0.687765	0.422038	0.221766	0.103695	0.039870	0.014106	0.686040	0.414806	0.219619	0.098993	0.037400	0.680945	0.408770	0.211804	0.095268	0.680450	0.398149	0.208437	0.672880	0.402831	0.678305	0.227000	1.105643e+00	0.056000	0.036000	0.104000	0.070000	0.028000	0.273000	4.511521e+00
2190000	0.218000	1.083749e+00	0.079000	0.058000	0.098000	0.071000	0.035000	0.240000	4.422187e+00	0.311000	0.262000	6.229022e-01	0.685262	0.423203	0.228810	0.108072	0.043003	0.014937	0.004279	0.687659	0.421919	0.221635	0.103557	0.039915	0.014073	0.685952	0.414688	0.219653	0.098991	0.037487	0.680928	0.408597	0.211736	0.095239	0.680603	0.398286	0.208406	0.672956	0.402909	0.678266	0.227000	1.105643e+00	0.058000	0.042000	0.104000	0.070000	0.021000	0.228000	4.422187e+00
2195000	0.218000	1.083749e+00	0.079000	0.051000	0.087000	0.086000	0.035000	0.240000	4.422187e+00	0.324000	0.252000	6.291625e-01	0.685276	0.423275	0.228716	0.108006	0.042969	0.014906	0.004296	0.687588	0.421948	0.221649	0.103653	0.039950	0.014102	0.685920	0.414665	0.219862	0.098964	0.037479	0.680784	0.408504	0.211816	0.095241	0.680609	0.398219	0.208497	0.672820	0.402926	0.678439	0.227000	1.105643e+00	0.058000	0.042000	0.106000	0.070000	0.021000	0.240000	4.422187e+00
2200000	0.218000	1.083749e+00	0.067000	0.051000	0.087000	0.086000	0.035000	0.238000	4.422187e+00	0.324000	0.252000	6.291625e-01	0.685120	0.423148	0.228591	0.107932	0.042951	0.014890	0.004285	0.687657	0.422035	0.221777	0.103698	0.039919	0.014170	0.685956	0.414632	0.220079	0.098921	0.037471	0.680743	0.408713	0.211838	0.095161	0.680639	0.398126	0.208502	0.672844	0.402845	0.678313	0.236000	1.094641e+00	0.068000	0.051000	0.106000	0.070000	0.021000	0.262000	4.422187e+00
2205000	0.218000	1.083749e+00	0.067000	0.040000	0.087000	0.086000	0.032000	0.262000	4.511521e+00	0.322000	0.252000	6.291625e-01	0.685064	0.423308	0.228544	0.107927	0.042911	0.014949	0.004301	0.687649	0.421823	0.221900	0.103783	0.039875	0.014240	0.685832	0.414337	0.219848	0.098920	0.037434	0.680728	0.408713	0.211865	0.095256	0.680659	0.398303	0.208489	0.672982	0.402915	0.678471	0.236000	1.094641e+00	0.068000	0.051000	0.106000	0.084000	0.021000	0.265000	4.422187e+00
2210000	0.247000	1.072966e+00	0.056000	0.040000	0.087000	0.086000	0.032000	0.236000	4.511521e+00	0.311000	0.242000	6.229022e-01	0.685140	0.423394	0.228684	0.107944	0.042862	0.014950	0.004291	0.687817	0.422101	0.221898	0.103745	0.039896	0.014273	0.685909	0.414384	0.219838	0.098952	0.037483	0.680692	0.408677	0.211768	0.095141	0.680538	0.398117	0.208440	0.672901	0.402956	0.678340	0.236000	1.094641e+00	0.059000	0.050000	0.106000	0.084000	0.021000	0.240000	4.334621e+00
2215000	0.247000	1.072966e+00	0.056000	0.052000	0.088000	0.079000	0.032000	0.246000	4.511521e+00	0.311000	0.242000	6.229022e-01	0.685010	0.423183	0.228760	0.108084	0.042977	0.014953	0.004332	0.687938	0.422285	0.222250	0.103830	0.039972	0.014304	0.686135	0.414620	0.220174	0.099109	0.037503	0.680995	0.408815	0.211700	0.095146	0.680681	0.398137	0.208308	0.672962	0.402734	0.678235	0.236000	1.094641e+00	0.059000	0.050000	0.080000	0.084000	0.021000	0.259000	4.334621e+00
2220000	0.247000	1.072966e+00	0.066000	0.052000	0.088000	0.079000	0.033000	0.279000	4.602659e+00	0.340000	0.242000	6.229022e-01	0.685192	0.423298	0.228765	0.108159	0.043038	0.014946	0.004323	0.687835	0.422367	0.222373	0.103847	0.039986	0.014332	0.686062	0.414716	0.220061	0.099172	0.037522	0.681130	0.408952	0.211875	0.095031	0.680766	0.398150	0.208141	0.672751	0.402685	0.678241	0.236000	1.094641e+00	0.068000	0.056000	0.080000	0.085000	0.021000	0.252000	4.422187e+00
2225000	0.247000	1.072966e+00	0.066000	0.052000	0.088000	0.079000	0.033000	0.265000	4.695639e+00	0.312000	0.242000	6.229022e-01	0.685192	0.423294	0.228713	0.108068	0.043003	0.014911	0.004315	0.687922	0.422353	0.222420	0.103835	0.039924	0.014325	0.686054	0.414505	0.220165	0.099046	0.037441	0.681126	0.408967	0.211727	0.094950	0.680763	0.397955	0.208054	0.672613	0.402583	0.678298	0.236000	1.094641e+00	0.068000	0.056000	0.080000	0.085000	0.037000	0.257000	4.511521e+00
2230000	0.247000	1.072966e+00	0.056000	0.052000	0.115000	0.074000	0.033000	0.232000	4.695639e+00	0.312000	0.246000	6.167042e-01	0.685455	0.423493	0.228647	0.108064	0.042982	0.014905	0.004305	0.687994	0.422313	0.222421	0.103851	0.039928	0.014306	0.685862	0.414485	0.220127	0.099076	0.037444	0.681084	0.409120	0.211779	0.095053	0.680840	0.397953	0.208043	0.672579	0.402628	0.678226	0.236000	1.094641e+00	0.086000	0.056000	0.107000	0.085000	0.037000	0.260000	4.511521e+00
2235000	0.247000	1.072966e+00	0.056000	0.048000	0.115000	0.074000	0.033000	0.237000	4.695639e+00	0.315000	0.246000	6.167042e-01	0.685288	0.423476	0.228515	0.108007	0.043006	0.014898	0.004307	0.687904	0.422207	0.222403	0.103895	0.039900	0.014276	0.685738	0.414540	0.220055	0.099107	0.037437	0.681303	0.409179	0.211612	0.095073	0.680852	0.397747	0.208006	0.672437	0.402664	0.678405	0.236000	1.094641e+00	0.086000	0.056000	0.107000	0.085000	0.037000	0.239000	4.422187e+00
2240000	0.247000	1.072966e+00	0.073000	0.048000	0.115000	0.074000	0.029000	0.260000	4.695639e+00	0.307000	0.246000	6.167042e-01	0.685261	0.423505	0.228706	0.107986	0.043030	0.014889	0.004297	0.687915	0.422361	0.222475	0.103829	0.039948	0.014255	0.685736	0.414485	0.220166	0.099123	0.037477	0.681247	0.409289	0.211507	0.094998	0.680885	0.397869	0.208097	0.672354	0.402623	0.678323	0.236000	1.094641e+00	0.052000	0.043000	0.107000	0.072000	0.037000	0.268000	4.422187e+00
2245000	0.247000	1.072966e+00	0.073000	0.046000	0.102000	0.071000	0.029000	0.269000	4.695639e+00	0.317000	0.229000	6.105679e-01	0.685382	0.423521	0.228662	0.108033	0.043036	0.014870	0.004289	0.687798	0.422225	0.222499	0.103795	0.039901	0.014272	0.685732	0.414477	0.220198	0.099052	0.037535	0.681233	0.409321	0.211634	0.095124	0.680726	0.397916	0.208303	0.672388	0.402722	0.678444	0.236000	1.094641e+00	0.052000	0.043000	0.086000	0.072000	0.033000	0.262000	4.511521e+00
2250000	0.247000	1.072966e+00	0.074000	0.046000	0.102000	0.071000	0.029000	0.249000	4.602659e+00	0.317000	0.229000	6.105679e-01	0.685418	0.423524	0.228665	0.108047	0.043017	0.014887	0.004278	0.687791	0.422155	0.222370	0.103820	0.039844	0.014240	0.685753	0.414165	0.220080	0.098939	0.037485	0.681181	0.409362	0.211601	0.095045	0.680736	0.397788	0.208087	0.672168	0.402507	0.678404	0.270000	1.105643e+00	0.073000	0.043000	0.086000	0.072000	0.033000	0.253000	4.602659e+00
2255000	0.247000	1.072966e+00	0.074000	0.046000	0.102000	0.071000	0.036000	0.257000	4.695639e+00	0.298000	0.229000	6.105679e-01	0.685433	0.423427	0.228592	0.108039	0.042989	0.014873	0.004282	0.687820	0.422037	0.222280	0.103768	0.039793	0.014211	0.685575	0.414075	0.220068	0.098904	0.037434	0.681177	0.409389	0.211549	0.095098	0.680617	0.397884	0.208103	0.672141	0.402396	0.678251	0.270000	1.105643e+00	0.073000	0.044000	0.086000	0.054000	0.033000	0.252000	4.602659e+00
2260000	0.249000	1.062290e+00	0.064000	0.046000	0.102000	0.071000	0.036000	0.244000	4.602659e+00	0.283000	0.229000	6.105679e-01	0.685046	0.423244	0.228612	0.107997	0.042970	0.014875	0.004296	0.687835	0.421990	0.222017	0.103717	0.039748	0.014194	0.685468	0.414016	0.220036	0.098833	0.037430	0.681121	0.409262	0.211421	0.095076	0.680628	0.397842	0.208280	0.672170	0.402490	0.678457	0.270000	1.105643e+00	0.057000	0.044000	0.086000	0.054000	0.026000	0.251000	4.602659e+00
2265000	0.249000	1.062290e+00	0.064000	0.057000	0.094000	0.073000	0.036000	0.241000	4.602659e+00	0.283000	0.230000	6.044927e-01	0.685096	0.423366	0.228560	0.108035	0.042967	0.014895	0.004286	0.688042	0.422116	0.221999	0.103673	0.039850	0.014187	0.685510	0.414088	0.220076	0.098715	0.037448	0.681094	0.409217	0.211464	0.095054	0.680653	0.397835	0.208270	0.672167	0.402443	0.678500	0.270000	1.105643e+00	0.057000	0.056000	0.098000	0.054000	0.026000	0.251000	4.602659e+00
2270000	0.249000	1.062290e+00	0.059000	0.057000	0.094000	0.073000	0.021000	0.238000	4.602659e+00	0.317000	0.230000	6.044927e-01	0.685037	0.423362	0.228571	0.108072	0.042961	0.014935	0.004277	0.688062	0.422043	0.222086	0.103724	0.039904	0.014203	0.685498	0.414199	0.220163	0.098842	0.037495	0.681106	0.409297	0.211729	0.095076	0.680555	0.398076	0.208406	0.672278	0.402416	0.678348	0.270000	1.105643e+00	0.067000	0.055000	0.098000	0.070000	0.026000	0.250000	4.511521e+00
2275000	0.249000	1.062290e+00	0.059000	0.057000	0.094000	0.073000	0.021000	0.258000	4.695639e+00	0.319000	0.230000	6.044927e-01	0.685093	0.423432	0.228716	0.108219	0.043038	0.014981	0.004279	0.688147	0.422135	0.222184	0.103645	0.039910	0.014172	0.685653	0.414250	0.220204	0.098822	0.037450	0.681100	0.409335	0.211658	0.095056	0.680607	0.397975	0.208192	0.672266	0.402109	0.678227	0.270000	1.105643e+00	0.063000	0.055000	0.098000	0.070000	0.029000	0.257000	4.511521e+00
2280000	0.249000	1.062290e+00	0.080000	0.039000	0.094000	0.071000	0.021000	0.252000	4.695639e+00	0.302000	0.247000	5.984779e-01	0.685216	0.423600	0.228908	0.108306	0.043065	0.014949	0.004270	0.688156	0.422307	0.222276	0.103658	0.039971	0.014175	0.685823	0.414223	0.220104	0.098734	0.037420	0.681251	0.409171	0.211529	0.095029	0.680581	0.397921	0.208060	0.672164	0.402043	0.678232	0.270000	1.105643e+00	0.063000	0.050000	0.089000	0.070000	0.029000	0.251000	4.602659e+00
2285000	0.249000	1.062290e+00	0.080000	0.039000	0.094000	0.071000	0.021000	0.239000	4.602659e+00	0.302000	0.247000	5.984779e-01	0.685285	0.423591	0.228795	0.108176	0.042992	0.014932	0.004261	0.688139	0.422305	0.222139	0.103565	0.040026	0.014143	0.685915	0.414128	0.220066	0.098750	0.037407	0.681162	0.409075	0.211607	0.095060	0.680623	0.398145	0.208102	0.672299	0.402146	0.678156	0.270000	1.105643e+00	0.055000	0.050000	0.089000	0.070000	0.029000	0.223000	4.602659e+00
2290000	0.249000	1.062290e+00	0.060000	0.033000	0.094000	0.071000	0.023000	0.235000	4.511521e+00	0.319000	0.247000	5.984779e-01	0.685318	0.423348	0.228714	0.108090	0.042990	0.014925	0.004252	0.687883	0.422119	0.221993	0.103481	0.040027	0.014111	0.685700	0.414015	0.220004	0.098770	0.037398	0.681152	0.409100	0.211733	0.094973	0.680622	0.398179	0.208216	0.672421	0.402021	0.678054	0.270000	1.105643e+00	0.055000	0.050000	0.089000	0.088000	0.032000	0.261000	4.602659e+00
2295000	0.249000	1.062290e+00	0.060000	0.047000	0.095000	0.074000	0.023000	0.254000	4.511521e+00	0.333000	0.291000	6.044927e-01	0.685202	0.423274	0.228659	0.108032	0.042928	0.014934	0.004279	0.688033	0.422205	0.222073	0.103610	0.040091	0.014119	0.685658	0.413925	0.220015	0.098690	0.037382	0.681285	0.409000	0.211747	0.094941	0.680556	0.398255	0.208260	0.672483	0.402134	0.677968	0.270000	1.105643e+00	0.063000	0.041000	0.087000	0.088000	0.032000	0.241000	4.511521e+00
2300000	0.249000	1.062290e+00	0.068000	0.047000	0.095000	0.074000	0.023000	0.246000	4.511521e+00	0.333000	0.291000	6.044927e-01	0.685066	0.423259	0.228646	0.108028	0.042890	0.014962	0.004294	0.688127	0.422153	0.222195	0.103627	0.040065	0.014113	0.685755	0.413955	0.219995	0.098731	0.037355	0.681323	0.409111	0.211706	0.094944	0.680550	0.398252	0.208306	0.672506	0.402189	0.677918	0.239000	1.094641e+00	0.063000	0.051000	0.087000	0.088000	0.032000	0.265000	4.511521e+00
2305000	0.249000	1.062290e+00	0.068000	0.051000	0.095000	0.074000	0.031000	0.241000	4.422187e+00	0.326000	0.291000	6.044927e-01	0.685047	0.423273	0.228805	0.108082	0.042947	0.015002	0.004285	0.688200	0.422221	0.222313	0.103673	0.040153	0.014118	0.685997	0.414074	0.220246	0.098934	0.037392	0.681395	0.409134	0.211723	0.094963	0.680660	0.398404	0.208216	0.672541	0.402133	0.677953	0.239000	1.094641e+00	0.063000	0.051000	0.087000	0.070000	0.032000	0.236000	4.422187e+00
2310000	0.241000	1.051720e+00	0.064000	0.051000	0.095000	0.078000	0.031000	0.252000	4.511521e+00	0.304000	0.273000	6.105679e-01	0.684903	0.423140	0.228653	0.108128	0.042969	0.014998	0.004277	0.688135	0.422154	0.222416	0.103726	0.040168	0.014095	0.686101	0.414170	0.220307	0.099013	0.037436	0.681407	0.409227	0.211807	0.094955	0.680677	0.398298	0.208227	0.672666	0.402210	0.677999	0.239000	1.094641e+00	0.054000	0.051000	0.087000	0.070000	0.024000	0.229000	4.422187e+00
2315000	0.241000	1.051720e+00	0.064000	0.039000	0.097000	0.078000	0.031000	0.256000	4.602659e+00	0.304000	0.273000	6.105679e-01	0.685106	0.423128	0.228716	0.108160	0.043083	0.014979	0.004267	0.688158	0.422330	0.222368	0.103669	0.040188	0.014087	0.686127	0.414279	0.220336	0.099038	0.037408	0.681490	0.409319	0.211685	0.094865	0.680722	0.398162	0.207986	0.672488	0.402198	0.677988	0.239000	1.094641e+00	0.054000	0.029000	0.085000	0.070000	0.024000	0.273000	4.511521e+00
2320000	0.241000	1.051720e+00	0.078000	0.039000	0.097000	0.078000	0.033000	0.247000	4.602659e+00	0.311000	0.273000	6.105679e-01	0.685071	0.423156	0.228788	0.108131	0.043170	0.014994	0.004270	0.688078	0.422381	0.222458	0.103653	0.040245	0.014080	0.686076	0.414308	0.220425	0.099101	0.037479	0.681559	0.409301	0.211722	0.094885	0.680736	0.398313	0.208165	0.672697	0.402285	0.677967	0.239000	1.094641e+00	0.056000	0.029000	0.085000	0.074000	0.024000	0.248000	4.511521e+00
2325000	0.241000	1.051720e+00	0.078000	0.068000	0.097000	0.078000	0.033000	0.244000	4.602659e+00	0.334000	0.273000	6.105679e-01	0.684973	0.423060	0.228737	0.108169	0.043128	0.014977	0.004273	0.687993	0.422194	0.222390	0.103805	0.040313	0.014098	0.686085	0.414374	0.220380	0.099188	0.037512	0.681624	0.409539	0.212019	0.094940	0.680773	0.398331	0.208136	0.672714	0.402312	0.677960	0.239000	1.094641e+00	0.060000	0.036000	0.085000	0.074000	0.027000	0.279000	4.511521e+00
2330000	0.241000	1.051720e+00	0.058000	0.068000	0.097000	0.102000	0.033000	0.221000	4.602659e+00	0.312000	0.226000	6.044927e-01	0.684978	0.422913	0.228647	0.108169	0.043150	0.014958	0.004275	0.688080	0.422187	0.222476	0.103955	0.040388	0.014139	0.686108	0.414323	0.220475	0.099267	0.037594	0.681834	0.409572	0.212210	0.095007	0.680845	0.398437	0.208253	0.672787	0.402336	0.678068	0.239000	1.094641e+00	0.060000	0.036000	0.086000	0.074000	0.027000	0.229000	4.511521e+00
2335000	0.241000	1.051720e+00	0.058000	0.036000	0.097000	0.102000	0.033000	0.251000	4.602659e+00	0.312000	0.226000	6.044927e-01	0.684911	0.422809	0.228729	0.108144	0.043179	0.014960	0.004266	0.688075	0.422110	0.222542	0.103997	0.040446	0.014134	0.686096	0.414506	0.220784	0.099314	0.037598	0.681863	0.409597	0.212276	0.095065	0.680967	0.398565	0.208275	0.672764	0.402227	0.677986	0.239000	1.094641e+00	0.064000	0.048000	0.086000	0.074000	0.027000	0.208000	4.511521e+00
2340000	0.241000	1.051720e+00	0.079000	0.036000	0.097000	0.102000	0.026000	0.252000	4.602659e+00	0.334000	0.226000	6.044927e-01	0.685028	0.422889	0.228820	0.108281	0.043274	0.014990	0.004281	0.688020	0.422133	0.222716	0.103968	0.040460	0.014257	0.686146	0.414662	0.220919	0.099485	0.037701	0.681875	0.409800	0.212439	0.095280	0.681128	0.398735	0.208445	0.672687	0.402243	0.678027	0.239000	1.094641e+00	0.064000	0.043000	0.086000	0.087000	0.027000	0.249000	4.511521e+00
2345000	0.241000	1.051720e+00	0.079000	0.047000	0.097000	0.075000	0.026000	0.242000	4.511521e+00	0.303000	0.240000	5.984779e-01	0.684874	0.422873	0.228780	0.108323	0.043272	0.015009	0.004272	0.688090	0.422133	0.222782	0.103982	0.040533	0.014295	0.686240	0.414646	0.221198	0.099682	0.037776	0.681859	0.409914	0.212539	0.095425	0.681305	0.399059	0.208625	0.672718	0.402361	0.678197	0.239000	1.094641e+00	0.056000	0.043000	0.086000	0.087000	0.027000	0.238000	4.422187e+00
2350000	0.241000	1.051720e+00	0.068000	0.047000	0.106000	0.075000	0.026000	0.241000	4.422187e+00	0.303000	0.240000	5.984779e-01	0.684995	0.423017	0.228917	0.108354	0.043279	0.015023	0.004263	0.688130	0.422331	0.222726	0.103982	0.040550	0.014276	0.686308	0.414664	0.221215	0.099800	0.037722	0.681849	0.409928	0.212677	0.095496	0.681418	0.399158	0.208732	0.672714	0.402443	0.678227	0.253000	1.105643e+00	0.056000	0.043000	0.100000	0.087000	0.027000	0.254000	4.422187e+00
2355000	0.241000	1.051720e+00	0.068000	0.056000	0.106000	0.075000	0.040000	0.261000	4.511521e+00	0.297000	0.240000	5.984779e-01	0.684928	0.423211	0.228851	0.108295	0.043311	0.015018	0.004254	0.688210	0.422149	0.222727	0.103972	0.040549	0.014280	0.686065	0.414440	0.221238	0.099707	0.037669	0.681910	0.410038	0.212812	0.095503	0.681488	0.399276	0.208663	0.672748	0.402461	0.678129	0.253000	1.105643e+00	0.050000	0.046000	0.100000	0.093000	0.027000	0.269000	4.511521e+00
2360000	0.267000	1.062290e+00	0.059000	0.056000	0.106000	0.089000	0.040000	0.253000	4.602659e+00	0.325000	0.272000	6.044927e-01	0.684782	0.422898	0.228684	0.108124	0.043249	0.014987	0.004257	0.688079	0.422062	0.222593	0.103843	0.040566	0.014260	0.685967	0.414397	0.221107	0.099700	0.037716	0.681722	0.409952	0.212721	0.095546	0.681587	0.399408	0.208786	0.672795	0.402520	0.678248	0.253000	1.105643e+00	0.050000	0.046000	0.100000	0.093000	0.023000	0.242000	4.511521e+00
2365000	0.267000	1.062290e+00	0.059000	0.056000	0.098000	0.089000	0.040000	0.222000	4.602659e+00	0.325000	0.272000	6.044927e-01	0.684800	0.422978	0.228686	0.108245	0.043288	0.015015	0.004260	0.688105	0.421991	0.222661	0.103801	0.040557	0.014270	0.685946	0.414431	0.221092	0.099669	0.037697	0.681908	0.410002	0.212819	0.095543	0.681529	0.399391	0.208811	0.672845	0.402588	0.678247	0.253000	1.105643e+00	0.050000	0.041000	0.082000	0.093000	0.023000	0.254000	4.511521e+00
2370000	0.267000	1.062290e+00	0.061000	0.055000	0.098000	0.089000	0.023000	0.234000	4.602659e+00	0.329000	0.272000	6.044927e-01	0.684825	0.422949	0.228646	0.108186	0.043276	0.015005	0.004286	0.688108	0.422084	0.222807	0.103805	0.040563	0.014284	0.685924	0.414537	0.221261	0.099748	0.037766	0.681884	0.410183	0.212830	0.095580	0.681420	0.399408	0.208873	0.672859	0.402649	0.678321	0.253000	1.105643e+00	0.075000	0.041000	0.082000	0.093000	0.023000	0.241000	4.511521e+00
2375000	0.267000	1.062290e+00	0.061000	0.044000	0.098000	0.089000	0.023000	0.233000	4.602659e+00	0.292000	0.272000	6.044927e-01	0.684758	0.422740	0.228523	0.108078	0.043253	0.014998	0.004277	0.688113	0.422089	0.222815	0.103827	0.040563	0.014313	0.685989	0.414629	0.221344	0.099866	0.037767	0.681922	0.410168	0.213085	0.095645	0.681409	0.399412	0.208908	0.672865	0.402549	0.678353	0.253000	1.105643e+00	0.075000	0.050000	0.082000	0.082000	0.024000	0.264000	4.602659e+00
2380000	0.267000	1.062290e+00	0.056000	0.044000	0.102000	0.076000	0.023000	0.254000	4.602659e+00	0.295000	0.253000	6.105679e-01	0.684956	0.422977	0.228704	0.108156	0.043295	0.015013	0.004279	0.688231	0.422023	0.222895	0.103839	0.040497	0.014330	0.685912	0.414681	0.221437	0.099905	0.037726	0.681726	0.410141	0.213031	0.095627	0.681251	0.399397	0.208915	0.672867	0.402654	0.678409	0.253000	1.105643e+00	0.078000	0.050000	0.104000	0.082000	0.024000	0.244000	4.511521e+00
2385000	0.267000	1.062290e+00	0.056000	0.041000	0.102000	0.076000	0.030000	0.251000	4.602659e+00	0.295000	0.253000	6.105679e-01	0.685065	0.423000	0.228713	0.108201	0.043301	0.015053	0.004271	0.688243	0.422057	0.222960	0.103819	0.040531	0.014359	0.685931	0.414728	0.221460	0.100007	0.037783	0.681784	0.410203	0.213042	0.095758	0.681193	0.399166	0.209031	0.672970	0.402656	0.678535	0.253000	1.105643e+00	0.078000	0.044000	0.104000	0.082000	0.024000	0.238000	4.511521e+00
2390000	0.267000	1.062290e+00	0.057000	0.041000	0.102000	0.076000	0.030000	0.223000	4.511521e+00	0.307000	0.253000	6.105679e-01	0.684977	0.422890	0.228668	0.108301	0.043360	0.015055	0.004285	0.688275	0.422282	0.223112	0.103795	0.040526	0.014354	0.686047	0.414799	0.221529	0.100041	0.037877	0.681892	0.410215	0.213014	0.095795	0.681237	0.399189	0.209048	0.672908	0.402686	0.678544	0.253000	1.105643e+00	0.062000	0.044000	0.104000	0.077000	0.037000	0.242000	4.422187e+00
2395000	0.267000	1.062290e+00	0.057000	0.043000	0.102000	0.077000	0.030000	0.255000	4.602659e+00	0.318000	0.270000	6.167042e-01	0.685155	0.422864	0.228690	0.108254	0.043372	0.015092	0.004276	0.688349	0.422385	0.223187	0.103744	0.040588	0.014323	0.686091	0.414693	0.221677	0.100194	0.037989	0.682028	0.410301	0.213149	0.095964	0.681424	0.399340	0.209147	0.672992	0.402741	0.678515	0.253000	1.105643e+00	0.062000	0.032000	0.089000	0.077000	0.037000	0.280000	4.422187e+00
2400000	0.267000	1.062290e+00	0.073000	0.043000	0.084000	0.077000	0.030000	0.249000	4.602659e+00	0.318000	0.270000	6.167042e-01	0.685334	0.422975	0.228654	0.108198	0.043418	0.015074	0.004268	0.688444	0.422305	0.223226	0.103670	0.040653	0.014294	0.686059	0.414503	0.221743	0.100265	0.038015	0.682120	0.410207	0.213229	0.096000	0.681590	0.399397	0.209223	0.673068	0.402644	0.678449	0.240000	1.094641e+00	0.071000	0.032000	0.089000	0.077000	0.037000	0.284000	4.511521e+00
2405000	0.267000	1.062290e+00	0.073000	0.050000	0.084000	0.077000	0.034000	0.244000	4.511521e+00	0.303000	0.270000	6.167042e-01	0.685317	0.422987	0.228745	0.108161	0.043452	0.015040	0.004259	0.688587	0.422388	0.223259	0.103748	0.040651	0.014299	0.686135	0.414606	0.221787	0.100285	0.038104	0.682126	0.410060	0.213446	0.096161	0.681514	0.399510	0.209388	0.673086	0.402711	0.678374	0.240000	1.094641e+00	0.071000	0.053000	0.089000	0.077000	0.037000	0.252000	4.511521e+00
2410000	0.253000	1.072966e+00	0.067000	0.050000	0.084000	0.075000	0.034000	0.237000	4.511521e+00	0.326000	0.259000	6.229022e-01	0.685413	0.423049	0.228671	0.108230	0.043400	0.015045	0.004250	0.688671	0.422438	0.223211	0.103630	0.040646	0.014293	0.686003	0.414620	0.221726	0.100241	0.038055	0.682216	0.409972	0.213471	0.096163	0.681336	0.399384	0.209179	0.672953	0.402614	0.678454	0.240000	1.094641e+00	0.046000	0.053000	0.089000	0.077000	0.040000	0.274000	4.511521e+00
2415000	0.253000	1.072966e+00	0.067000	0.042000	0.089000	0.075000	0.034000	0.217000	4.511521e+00	0.326000	0.259000	6.229022e-01	0.685434	0.423027	0.228527	0.108208	0.043331	0.015026	0.004240	0.688588	0.422254	0.223157	0.103542	0.040577	0.014291	0.685741	0.414540	0.221661	0.100185	0.038006	0.682102	0.409793	0.213245	0.096059	0.681076	0.399172	0.209040	0.672814	0.402339	0.678427	0.240000	1.094641e+00	0.046000	0.041000	0.092000	0.077000	0.040000	0.252000	4.602659e+00
2420000	0.253000	1.072966e+00	0.052000	0.042000	0.089000	0.075000	0.034000	0.265000	4.511521e+00	0.321000	0.259000	6.229022e-01	0.685479	0.423041	0.228445	0.108159	0.043264	0.015040	0.004229	0.688521	0.422048	0.223061	0.103498	0.040548	0.014286	0.685656	0.414482	0.221444	0.100052	0.037958	0.682185	0.409747	0.213276	0.096095	0.680925	0.399213	0.209283	0.672940	0.402639	0.678562	0.240000	1.094641e+00	0.058000	0.041000	0.092000	0.077000	0.040000	0.235000	4.511521e+00
2425000	0.253000	1.072966e+00	0.052000	0.055000	0.089000	0.075000	0.034000	0.238000	4.511521e+00	0.334000	0.259000	6.229022e-01	0.685526	0.423037	0.228353	0.108123	0.043219	0.015009	0.004221	0.688387	0.421990	0.222964	0.103389	0.040506	0.014291	0.685575	0.414277	0.221209	0.099911	0.037903	0.682205	0.409543	0.213166	0.096055	0.680882	0.399171	0.209142	0.672912	0.402677	0.678542	0.240000	1.094641e+00	0.058000	0.050000	0.092000	0.082000	0.032000	0.287000	4.602659e+00
2430000	0.253000	1.072966e+00	0.063000	0.055000	0.085000	0.074000	0.034000	0.262000	4.511521e+00	0.334000	0.251000	6.291625e-01	0.685599	0.423191	0.228560	0.108117	0.043192	0.015074	0.004224	0.688505	0.422076	0.223034	0.103335	0.040486	0.014317	0.685667	0.414306	0.221202	0.099944	0.037901	0.682094	0.409352	0.213144	0.096007	0.680896	0.399161	0.209119	0.673105	0.402560	0.678418	0.240000	1.094641e+00	0.074000	0.050000	0.089000	0.082000	0.032000	0.247000	4.511521e+00
2435000	0.253000	1.072966e+00	0.063000	0.041000	0.085000	0.074000	0.037000	0.287000	4.602659e+00	0.344000	0.251000	6.291625e-01	0.685607	0.423114	0.228605	0.108094	0.043296	0.015121	0.004228	0.688521	0.422095	0.223037	0.103389	0.040523	0.014312	0.685743	0.414273	0.221305	0.099935	0.037900	0.682097	0.409264	0.213175	0.096038	0.680883	0.399229	0.209136	0.673007	0.402552	0.678361	0.240000	1.094641e+00	0.074000	0.056000	0.089000	0.082000	0.032000	0.248000	4.422187e+00
2440000	0.253000	1.072966e+00	0.067000	0.041000	0.085000	0.074000	0.037000	0.227000	4.511521e+00	0.322000	0.251000	6.291625e-01	0.685647	0.422952	0.228618	0.108038	0.043235	0.015126	0.004218	0.688514	0.422107	0.222998	0.103334	0.040495	0.014285	0.685840	0.414011	0.221161	0.099896	0.037885	0.682039	0.409131	0.213053	0.096010	0.680806	0.399366	0.209030	0.673067	0.402614	0.678164	0.240000	1.094641e+00	0.050000	0.056000	0.089000	0.078000	0.029000	0.233000	4.422187e+00
2445000	0.253000	1.072966e+00	0.067000	0.053000	0.100000	0.086000	0.037000	0.263000	4.602659e+00	0.326000	0.243000	6.229022e-01	0.685549	0.423040	0.228661	0.108031	0.043187	0.015142	0.004210	0.688620	0.422299	0.223059	0.103363	0.040485	0.014267	0.685976	0.414022	0.221185	0.099798	0.037863	0.681867	0.408992	0.212892	0.095907	0.680619	0.399438	0.208895	0.673012	0.402436	0.677999	0.240000	1.094641e+00	0.050000	0.049000	0.089000	0.078000	0.029000	0.284000	4.422187e+00
2450000	0.253000	1.072966e+00	0.064000	0.053000	0.100000	0.086000	0.030000	0.260000	4.602659e+00	0.326000	0.243000	6.229022e-01	0.685361	0.423062	0.228587	0.107902	0.043215	0.015120	0.004213	0.688609	0.422353	0.223078	0.103440	0.040522	0.014318	0.685903	0.413961	0.221136	0.099899	0.037902	0.682023	0.409065	0.212970	0.096089	0.680631	0.399558	0.209041	0.673026	0.402538	0.678120	0.240000	1.094641e+00	0.084000	0.049000	0.090000	0.078000	0.029000	0.262000	4.422187e+00
2455000	0.253000	1.072966e+00	0.064000	0.043000	0.100000	0.086000	0.030000	0.232000	4.602659e+00	0.316000	0.243000	6.229022e-01	0.685222	0.422974	0.228485	0.107855	0.043172	0.015132	0.004215	0.688561	0.422254	0.223138	0.103467	0.040504	0.014322	0.685836	0.413993	0.220991	0.099882	0.037978	0.682127	0.409123	0.213001	0.096169	0.680770	0.399622	0.209041	0.672998	0.402590	0.677999	0.245000	1.083749e+00	0.084000	0.052000	0.090000	0.072000	0.029000	0.259000	4.422187e+00
2460000	0.258000	1.083749e+00	0.059000	0.043000	0.100000	0.068000	0.030000	0.276000	4.695639e+00	0.319000	0.263000	6.291625e-01	0.685098	0.422883	0.228468	0.107797	0.043177	0.015124	0.004219	0.688517	0.422032	0.223118	0.103312	0.040459	0.014292	0.685832	0.414020	0.220849	0.099851	0.037916	0.682165	0.408957	0.212926	0.096168	0.680563	0.399528	0.208761	0.673022	0.402376	0.677957	0.245000	1.083749e+00	0.072000	0.052000	0.090000	0.072000	0.027000	0.255000	4.422187e+00
2465000	0.258000	1.083749e+00	0.056000	0.054000	0.103000	0.068000	0.030000	0.234000	4.695639e+00	0.319000	0.263000	6.291625e-01	0.684690	0.422654	0.228308	0.107770	0.043148	0.015199	0.004211	0.688581	0.422094	0.223220	0.103424	0.040625	0.014309	0.685938	0.414184	0.220947	0.099962	0.038026	0.682224	0.409100	0.213179	0.096203	0.680585	0.399744	0.208862	0.672984	0.402378	0.677983	0.245000	1.083749e+00	0.072000	0.052000	0.097000	0.072000	0.027000	0.257000	4.511521e+00
2470000	0.258000	1.083749e+00	0.056000	0.054000	0.103000	0.068000	0.029000	0.246000	4.602659e+00	0.333000	0.263000	6.291625e-01	0.684764	0.422761	0.228549	0.107976	0.043331	0.015212	0.004281	0.688688	0.422040	0.223416	0.103450	0.040669	0.014311	0.686109	0.414395	0.221067	0.100016	0.038103	0.682370	0.409347	0.213264	0.096374	0.680589	0.399808	0.208939	0.673118	0.402401	0.678079	0.245000	1.083749e+00	0.056000	0.052000	0.097000	0.072000	0.027000	0.265000	4.602659e+00
2475000	0.258000	1.083749e+00	0.065000	0.062000	0.103000	0.068000	0.029000	0.256000	4.648917e+00	0.316000	0.263000	6.291625e-01	0.684981	0.422702	0.228521	0.107910	0.043310	0.015195	0.004272	0.688670	0.421784	0.223263	0.103303	0.040613	0.014277	0.685921	0.414251	0.221016	0.099916	0.038072	0.682401	0.409365	0.213284	0.096350	0.680780	0.399664	0.209079	0.673049	0.402543	0.678115	0.245000	1.083749e+00	0.056000	0.052000	0.097000	0.074000	0.029000	0.241000	4.511521e+00
2480000	0.258000	1.083749e+00	0.065000	0.062000	0.087000	0.075000	0.029000	0.267000	4.695639e+00	0.316000	0.228000	6.229022e-01	0.685016	0.422676	0.228394	0.107920	0.043404	0.015194	0.004275	0.688743	0.421690	0.223142	0.103420	0.040583	0.014252	0.685937	0.414437	0.221230	0.099871	0.038061	0.682460	0.409482	0.213201	0.096287	0.680891	0.399422	0.208913	0.672717	0.402291	0.678080	0.245000	1.083749e+00	0.057000	0.052000	0.101000	0.074000	0.029000	0.266000	4.511521e+00
2485000	0.258000	1.083749e+00	0.052000	0.037000	0.087000	0.075000	0.034000	0.249000	4.602659e+00	0.335000	0.228000	6.229022e-01	0.685099	0.422648	0.228477	0.107959	0.043410	0.015220	0.004312	0.688554	0.421626	0.223146	0.103373	0.040636	0.014267	0.685956	0.414568	0.221328	0.099906	0.038158	0.682409	0.409498	0.213397	0.096484	0.680934	0.399573	0.209174	0.672731	0.402494	0.678233	0.245000	1.083749e+00	0.057000	0.040000	0.101000	0.074000	0.029000	0.244000	4.422187e+00
2490000	0.258000	1.083749e+00	0.052000	0.037000	0.087000	0.075000	0.034000	0.231000	4.556862e+00	0.323000	0.228000	6.229022e-01	0.685132	0.422579	0.228641	0.107948	0.043424	0.015201	0.004315	0.688577	0.421550	0.223104	0.103358	0.040598	0.014249	0.685933	0.414664	0.221292	0.099919	0.038141	0.682369	0.409439	0.213287	0.096471	0.680908	0.399538	0.209264	0.672637	0.402482	0.678322	0.245000	1.083749e+00	0.080000	0.049000	0.101000	0.078000	0.036000	0.256000	4.422187e+00
2495000	0.258000	1.083749e+00	0.052000	0.050000	0.098000	0.075000	0.034000	0.255000	4.556862e+00	0.301000	0.233000	6.167042e-01	0.685120	0.422575	0.228628	0.107953	0.043376	0.015207	0.004307	0.688439	0.421379	0.223097	0.103291	0.040561	0.014232	0.685875	0.414645	0.221303	0.099816	0.038072	0.682380	0.409378	0.213277	0.096335	0.680795	0.399271	0.209116	0.672541	0.402221	0.678005	0.245000	1.083749e+00	0.080000	0.049000	0.101000	0.078000	0.036000	0.234000	4.422187e+00
2500000	0.258000	1.083749e+00	0.060000	0.050000	0.098000	0.075000	0.028000	0.255000	4.648917e+00	0.301000	0.233000	6.167042e-01	0.685252	0.422501	0.228507	0.107824	0.043366	0.015198	0.004296	0.688444	0.421297	0.222941	0.103178	0.040587	0.014204	0.685807	0.414475	0.221179	0.099866	0.038080	0.682218	0.409434	0.213382	0.096395	0.680785	0.399558	0.209287	0.672583	0.402468	0.678132	0.245000	1.083749e+00	0.064000	0.049000	0.090000	0.078000	0.036000	0.263000	4.422187e+00
2505000	0.258000	1.083749e+00	0.060000	0.056000	0.098000	0.075000	0.028000	0.229000	4.602659e+00	0.326000	0.233000	6.167042e-01	0.685306	0.422539	0.228531	0.107859	0.043399	0.015222	0.004321	0.688453	0.421261	0.222939	0.103184	0.040595	0.014220	0.685679	0.414478	0.221181	0.099953	0.038074	0.682285	0.409386	0.213452	0.096313	0.680751	0.399713	0.209311	0.672619	0.402725	0.678198	0.256000	1.094641e+00	0.061000	0.048000	0.090000	0.070000	0.033000	0.246000	4.334621e+00
2510000	0.241000	1.072966e+00	0.082000	0.056000	0.098000	0.057000	0.028000	0.262000	4.695639e+00	0.300000	0.250000	6.105679e-01	0.685252	0.422462	0.228424	0.107928	0.043399	0.015213	0.004313	0.688286	0.421193	0.222888	0.103213	0.040631	0.014191	0.685683	0.414513	0.221145	0.099962	0.038024	0.682327	0.409488	0.213531	0.096330	0.680618	0.399591	0.209338	0.672695	0.402938	0.678195	0.256000	1.094641e+00	0.061000	0.054000	0.090000	0.070000	0.033000	0.264000	4.422187e+00
2515000	0.241000	1.072966e+00	0.082000	0.044000	0.105000	0.057000	0.028000	0.218000	4.602659e+00	0.300000	0.250000	6.105679e-01	0.685345	0.422635	0.228601	0.107963	0.043421	0.015204	0.004327	0.688376	0.421284	0.222909	0.103256	0.040608	0.014184	0.685666	0.414633	0.221287	0.099924	0.038017	0.682431	0.409574	0.213380	0.096359	0.680530	0.399634	0.209227	0.672809	0.402831	0.678202	0.256000	1.094641e+00	0.068000	0.054000	0.109000	0.070000	0.033000	0.281000	4.422187e+00
2520000	0.241000	1.072966e+00	0.068000	0.044000	0.105000	0.057000	0.035000	0.228000	4.602659e+00	0.307000	0.250000	6.105679e-01	0.685307	0.422472	0.228529	0.107936	0.043426	0.015208	0.004318	0.688081	0.421093	0.222770	0.103196	0.040577	0.014164	0.685507	0.414595	0.221323	0.099920	0.038079	0.682431	0.409403	0.213414	0.096327	0.680565	0.399692	0.209430	0.672833	0.402959	0.678267	0.256000	1.094641e+00	0.068000	0.036000	0.109000	0.070000	0.033000	0.237000	4.334621e+00
2525000	0.241000	1.072966e+00	0.068000	0.031000	0.105000	0.078000	0.035000	0.247000	4.511521e+00	0.310000	0.250000	6.105679e-01	0.685152	0.422169	0.228468	0.107840	0.043373	0.015200	0.004309	0.688096	0.421139	0.222643	0.103145	0.040539	0.014148	0.685476	0.414403	0.221288	0.099828	0.038038	0.682170	0.409307	0.213357	0.096285	0.680309	0.399521	0.209396	0.672844	0.402967	0.678373	0.256000	1.094641e+00	0.052000	0.036000	0.109000	0.079000	0.035000	0.238000	4.248790e+00
2530000	0.241000	1.072966e+00	0.061000	0.031000	0.120000	0.078000	0.035000	0.245000	4.511521e+00	0.310000	0.247000	6.044927e-01	0.685227	0.422034	0.228413	0.108003	0.043453	0.015229	0.004301	0.688020	0.421286	0.222797	0.103129	0.040558	0.014123	0.685481	0.414434	0.221309	0.099828	0.038030	0.682186	0.409300	0.213278	0.096223	0.680186	0.399394	0.209217	0.672717	0.402788	0.678337	0.256000	1.094641e+00	0.052000	0.036000	0.081000	0.079000	0.035000	0.276000	4.334621e+00
2535000	0.241000	1.072966e+00	0.061000	0.042000	0.120000	0.078000	0.019000	0.262000	4.602659e+00	0.323000	0.247000	6.044927e-01	0.684681	0.421695	0.228101	0.107924	0.043376	0.015218	0.004293	0.687973	0.421258	0.222995	0.103155	0.040603	0.014110	0.685592	0.414678	0.221404	0.099910	0.038121	0.682331	0.409455	0.213357	0.096267	0.680241	0.399390	0.209228	0.672741	0.402715	0.678181	0.256000	1.094641e+00	0.057000	0.044000	0.081000	0.079000	0.035000	0.238000	4.334621e+00
2540000	0.241000	1.072966e+00	0.052000	0.042000	0.120000	0.078000	0.019000	0.264000	4.602659e+00	0.324000	0.247000	6.044927e-01	0.684835	0.421713	0.228178	0.107799	0.043349	0.015221	0.004285	0.687961	0.421226	0.222904	0.103111	0.040582	0.014083	0.685560	0.414594	0.221230	0.099776	0.038112	0.682093	0.409329	0.213253	0.096199	0.680270	0.399124	0.209190	0.672591	0.402563	0.678187	0.256000	1.094641e+00	0.057000	0.044000	0.081000	0.078000	0.034000	0.249000	4.334621e+00
2545000	0.241000	1.072966e+00	0.052000	0.052000	0.120000	0.086000	0.019000	0.248000	4.602659e+00	0.321000	0.233000	5.984779e-01	0.684948	0.421732	0.228276	0.107894	0.043333	0.015226	0.004276	0.688028	0.421226	0.222956	0.103098	0.040559	0.014089	0.685547	0.414523	0.221255	0.099835	0.038164	0.682153	0.409295	0.213193	0.096192	0.680294	0.399143	0.209284	0.672594	0.402614	0.678352	0.256000	1.094641e+00	0.065000	0.044000	0.081000	0.078000	0.034000	0.272000	4.422187e+00
2550000	0.241000	1.072966e+00	0.077000	0.052000	0.087000	0.086000	0.034000	0.266000	4.695639e+00	0.321000	0.233000	5.984779e-01	0.685101	0.421725	0.228271	0.107901	0.043310	0.015218	0.004267	0.688018	0.421233	0.222915	0.102980	0.040552	0.014066	0.685534	0.414495	0.221052	0.099762	0.038098	0.682057	0.409138	0.213005	0.096045	0.680022	0.398928	0.209158	0.672411	0.402484	0.678433	0.285000	1.105643e+00	0.065000	0.044000	0.090000	0.078000	0.034000	0.257000	4.422187e+00
2555000	0.258000	1.083749e+00	0.077000	0.042000	0.087000	0.086000	0.034000	0.240000	4.602659e+00	0.312000	0.233000	5.984779e-01	0.684968	0.421561	0.228099	0.107806	0.043282	0.015187	0.004259	0.687951	0.421373	0.222721	0.102909	0.040524	0.014086	0.685645	0.414466	0.220948	0.099711	0.038161	0.682044	0.409028	0.213058	0.096106	0.679894	0.398950	0.209356	0.672564	0.402827	0.678490	0.285000	1.105643e+00	0.051000	0.038000	0.090000	0.078000	0.026000	0.258000	4.422187e+00
2560000	0.258000	1.083749e+00	0.082000	0.042000	0.087000	0.084000	0.034000	0.248000	4.511521e+00	0.328000	0.249000	5.925229e-01	0.685059	0.421504	0.228016	0.107938	0.043258	0.015178	0.004271	0.688086	0.421504	0.222865	0.102928	0.040519	0.014094	0.685643	0.414696	0.221166	0.099727	0.038220	0.682210	0.409181	0.213059	0.096171	0.680018	0.399091	0.209311	0.672512	0.402771	0.678619	0.285000	1.105643e+00	0.051000	0.038000	0.090000	0.070000	0.026000	0.232000	4.334621e+00
2565000	0.258000	1.083749e+00	0.082000	0.051000	0.100000	0.084000	0.034000	0.267000	4.602659e+00	0.328000	0.249000	5.925229e-01	0.684825	0.421465	0.228012	0.107855	0.043272	0.015147	0.004263	0.688138	0.421410	0.222893	0.102925	0.040488	0.014069	0.685651	0.414654	0.221228	0.099662	0.038212	0.682198	0.409080	0.213018	0.096139	0.680033	0.399008	0.209198	0.672388	0.402827	0.678589	0.285000	1.105643e+00	0.055000	0.052000	0.082000	0.070000	0.026000	0.243000	4.334621e+00
2570000	0.258000	1.083749e+00	0.061000	0.051000	0.100000	0.084000	0.032000	0.245000	4.556862e+00	0.326000	0.249000	5.925229e-01	0.684678	0.421486	0.227849	0.107763	0.043189	0.015137	0.004254	0.688140	0.421362	0.222826	0.102831	0.040435	0.014074	0.685586	0.414606	0.221238	0.099616	0.038191	0.682240	0.409027	0.213101	0.096227	0.680067	0.399091	0.209215	0.672549	0.403027	0.678779	0.285000	1.105643e+00	0.055000	0.052000	0.082000	0.070000	0.026000	0.249000	4.334621e+00
2575000	0.258000	1.083749e+00	0.061000	0.051000	0.100000	0.086000	0.032000	0.223000	4.602659e+00	0.322000	0.249000	5.925229e-01	0.684712	0.421494	0.227925	0.107694	0.043142	0.015117	0.004246	0.687938	0.421288	0.222669	0.102738	0.040413	0.014065	0.685500	0.414514	0.221231	0.099514	0.038139	0.682117	0.408797	0.213013	0.096148	0.680019	0.398911	0.209236	0.672415	0.403076	0.678772	0.285000	1.105643e+00	0.078000	0.057000	0.082000	0.081000	0.031000	0.263000	4.422187e+00
2580000	0.258000	1.083749e+00	0.068000	0.051000	0.101000	0.086000	0.032000	0.277000	4.602659e+00	0.335000	0.276000	5.984779e-01	0.684734	0.421645	0.227916	0.107710	0.043107	0.015119	0.004238	0.687878	0.421303	0.222752	0.102744	0.040403	0.014035	0.685580	0.414603	0.221276	0.099523	0.038124	0.682208	0.408785	0.213028	0.095999	0.679942	0.398824	0.209085	0.672426	0.402833	0.678619	0.285000	1.105643e+00	0.078000	0.057000	0.101000	0.081000	0.031000	0.230000	4.422187e+00
2585000	0.258000	1.083749e+00	0.068000	0.051000	0.101000	0.086000	0.029000	0.239000	4.602659e+00	0.335000	0.276000	5.984779e-01	0.684825	0.421598	0.227741	0.107666	0.043083	0.015194	0.004230	0.687975	0.421343	0.222741	0.102648	0.040431	0.014039	0.685516	0.414640	0.221295	0.099493	0.038089	0.682113	0.408761	0.212981	0.095949	0.679900	0.398988	0.209071	0.672394	0.402830	0.678593	0.285000	1.105643e+00	0.051000	0.040000	0.101000	0.081000	0.031000	0.241000	4.422187e+00
2590000	0.258000	1.083749e+00	0.054000	0.046000	0.101000	0.086000	0.029000	0.238000	4.602659e+00	0.348000	0.276000	5.984779e-01	0.684840	0.421840	0.227773	0.107748	0.043113	0.015196	0.004223	0.688040	0.421232	0.222810	0.102660	0.040393	0.014011	0.685497	0.414731	0.221292	0.099477	0.038053	0.682124	0.408679	0.212992	0.095918	0.679935	0.398893	0.209115	0.672404	0.402760	0.678729	0.285000	1.105643e+00	0.051000	0.040000	0.101000	0.080000	0.033000	0.263000	4.511521e+00
2595000	0.258000	1.083749e+00	0.054000	0.047000	0.101000	0.083000	0.029000	0.241000	4.602659e+00	0.324000	0.262000	6.044927e-01	0.684731	0.421896	0.227705	0.107761	0.043131	0.015197	0.004226	0.687967	0.421174	0.222825	0.102704	0.040365	0.014048	0.685433	0.414677	0.221471	0.099579	0.038050	0.682105	0.408723	0.213145	0.096057	0.679993	0.399069	0.209122	0.672534	0.402724	0.678720	0.285000	1.105643e+00	0.062000	0.044000	0.101000	0.080000	0.033000	0.244000	4.422187e+00
2600000	0.258000	1.083749e+00	0.057000	0.047000	0.105000	0.083000	0.029000	0.247000	4.511521e+00	0.324000	0.262000	6.044927e-01	0.684707	0.421839	0.227691	0.107723	0.043205	0.015217	0.004218	0.688007	0.421231	0.222848	0.102852	0.040396	0.014043	0.685448	0.414718	0.221554	0.099551	0.038047	0.682132	0.408826	0.213125	0.096118	0.680079	0.399212	0.209134	0.672631	0.402792	0.678835	0.285000	1.105643e+00	0.062000	0.040000	0.096000	0.080000	0.033000	0.240000	4.334621e+00
2605000	0.255000	1.094641e+00	0.057000	0.045000	0.105000	0.083000	0.032000	0.241000	4.422187e+00	0.317000	0.262000	6.044927e-01	0.684870	0.422109	0.227879	0.107800	0.043282	0.015357	0.004209	0.688152	0.421309	0.223030	0.102914	0.040435	0.014078	0.685533	0.414770	0.221543	0.099562	0.038003	0.682145	0.409014	0.213102	0.096092	0.680200	0.399094	0.209039	0.672434	0.402574	0.678727	0.254000	1.116755e+00	0.062000	0.040000	0.096000	0.080000	0.021000	0.268000	4.422187e+00
2610000	0.255000	1.094641e+00	0.074000	0.045000	0.105000	0.069000	0.032000	0.230000	4.422187e+00	0.325000	0.262000	6.044927e-01	0.685030	0.422226	0.227814	0.107714	0.043246	0.015350	0.004201	0.688202	0.421070	0.222896	0.102810	0.040407	0.014057	0.685390	0.414685	0.221443	0.099486	0.037979	0.681939	0.408760	0.213040	0.096088	0.680076	0.399220	0.209112	0.672451	0.402682	0.678792	0.254000	1.116755e+00	0.072000	0.052000	0.096000	0.084000	0.021000	0.272000	4.511521e+00
2615000	0.255000	1.094641e+00	0.074000	0.050000	0.100000	0.069000	0.032000	0.248000	4.422187e+00	0.308000	0.241000	5.984779e-01	0.685151	0.422311	0.227930	0.107781	0.043293	0.015354	0.004193	0.688331	0.421294	0.223021	0.102918	0.040357	0.014054	0.685366	0.414570	0.221481	0.099473	0.037969	0.681881	0.408854	0.212883	0.096096	0.680096	0.399138	0.209210	0.672297	0.402713	0.678910	0.254000	1.116755e+00	0.072000	0.052000	0.094000	0.084000	0.021000	0.277000	4.511521e+00
2620000	0.255000	1.094641e+00	0.066000	0.050000	0.100000	0.069000	0.020000	0.263000	4.511521e+00	0.308000	0.241000	5.984779e-01	0.685181	0.422365	0.227854	0.107785	0.043275	0.015323	0.004186	0.688388	0.421270	0.222935	0.102847	0.040329	0.014083	0.685378	0.414539	0.221489	0.099465	0.037940	0.681967	0.408799	0.212867	0.096076	0.680061	0.399136	0.209178	0.672372	0.402623	0.678927	0.254000	1.116755e+00	0.064000	0.044000	0.094000	0.084000	0.021000	0.263000	4.511521e+00
2625000	0.255000	1.094641e+00	0.066000	0.044000	0.100000	0.069000	0.020000	0.248000	4.511521e+00	0.327000	0.241000	5.984779e-01	0.685331	0.422462	0.228016	0.107856	0.043279	0.015354	0.004198	0.688474	0.421374	0.223087	0.102987	0.040326	0.014110	0.685344	0.414792	0.221566	0.099469	0.037954	0.682128	0.408895	0.212986	0.096043	0.679966	0.399193	0.209309	0.672432	0.402590	0.678865	0.254000	1.116755e+00	0.064000	0.044000	0.094000	0.075000	0.038000	0.255000	4.511521e+00
2630000	0.255000	1.094641e+00	0.065000	0.044000	0.100000	0.073000	0.020000	0.256000	4.511521e+00	0.332000	0.269000	6.044927e-01	0.685364	0.422555	0.228050	0.107867	0.043316	0.015357	0.004190	0.688575	0.421305	0.223137	0.103027	0.040331	0.014102	0.685269	0.414756	0.221504	0.099467	0.037975	0.682120	0.408769	0.212934	0.096039	0.679896	0.399124	0.209284	0.672367	0.402764	0.679080	0.254000	1.116755e+00	0.072000	0.044000	0.091000	0.075000	0.038000	0.253000	4.511521e+00
2635000	0.255000	1.094641e+00	0.065000	0.061000	0.094000	0.073000	0.029000	0.257000	4.511521e+00	0.332000	0.269000	6.044927e-01	0.685353	0.422693	0.228240	0.108023	0.043283	0.015381	0.004193	0.688703	0.421509	0.223374	0.103124	0.040354	0.014136	0.685318	0.414790	0.221520	0.099455	0.037949	0.682018	0.408723	0.212860	0.096010	0.679873	0.399071	0.209282	0.672389	0.402599	0.679152	0.254000	1.116755e+00	0.059000	0.044000	0.091000	0.075000	0.038000	0.229000	4.511521e+00
2640000	0.255000	1.094641e+00	0.064000	0.061000	0.094000	0.073000	0.029000	0.248000	4.422187e+00	0.316000	0.269000	6.044927e-01	0.685418	0.422695	0.228391	0.107971	0.043262	0.015354	0.004185	0.688662	0.421483	0.223202	0.103015	0.040313	0.014107	0.685350	0.414502	0.221363	0.099390	0.037902	0.681871	0.408414	0.212883	0.096014	0.679711	0.399216	0.209288	0.672542	0.402802	0.679260	0.254000	1.116755e+00	0.059000	0.049000	0.091000	0.075000	0.030000	0.263000	4.511521e+00
2645000	0.255000	1.094641e+00	0.064000	0.049000	0.094000	0.082000	0.029000	0.263000	4.422187e+00	0.311000	0.262000	6.105679e-01	0.685531	0.422702	0.228457	0.108006	0.043406	0.015334	0.004209	0.688464	0.421421	0.223231	0.103022	0.040306	0.014077	0.685330	0.414592	0.221492	0.099328	0.037929	0.681915	0.408479	0.212759	0.096052	0.679715	0.399070	0.209170	0.672534	0.402893	0.679327	0.254000	1.116755e+00	0.059000	0.049000	0.091000	0.079000	0.030000	0.271000	4.511521e+00
2650000	0.255000	1.094641e+00	0.062000	0.049000	0.090000	0.082000	0.029000	0.233000	4.422187e+00	0.347000	0.262000	6.105679e-01	0.685381	0.422671	0.228447	0.107899	0.043441	0.015315	0.004201	0.688555	0.421457	0.223231	0.103059	0.040305	0.014091	0.685373	0.414782	0.221475	0.099406	0.038001	0.682028	0.408635	0.212861	0.096002	0.679783	0.399066	0.209213	0.672496	0.402839	0.679373	0.254000	1.116755e+00	0.056000	0.044000	0.088000	0.079000	0.030000	0.253000	4.511521e+00
2655000	0.258000	1.105643e+00	0.062000	0.041000	0.090000	0.082000	0.027000	0.250000	4.422187e+00	0.347000	0.262000	6.105679e-01	0.685332	0.422683	0.228572	0.107975	0.043510	0.015319	0.004203	0.688589	0.421822	0.223358	0.103109	0.040401	0.014105	0.685517	0.415002	0.221622	0.099536	0.038056	0.681992	0.408723	0.212850	0.096021	0.679856	0.399133	0.209349	0.672497	0.402833	0.679400	0.245000	1.105643e+00	0.056000	0.044000	0.088000	0.079000	0.025000	0.249000	4.422187e+00
2660000	0.258000	1.105643e+00	0.052000	0.041000	0.090000	0.082000	0.027000	0.263000	4.511521e+00	0.338000	0.262000	6.105679e-01	0.685325	0.422711	0.228490	0.107976	0.043445	0.015341	0.004216	0.688631	0.421783	0.223228	0.103078	0.040476	0.014109	0.685593	0.414991	0.221636	0.099528	0.038075	0.682128	0.408728	0.212877	0.096014	0.679994	0.399201	0.209156	0.672428	0.402538	0.679284	0.245000	1.105643e+00	0.065000	0.044000	0.088000	0.070000	0.025000	0.265000	4.422187e+00
2665000	0.258000	1.105643e+00	0.052000	0.047000	0.109000	0.074000	0.027000	0.231000	4.511521e+00	0.301000	0.240000	6.044927e-01	0.685443	0.422613	0.228416	0.107934	0.043476	0.015309	0.004220	0.688747	0.421849	0.223268	0.103137	0.040478	0.014101	0.685580	0.415003	0.221631	0.099621	0.038096	0.682165	0.408785	0.212915	0.096171	0.680153	0.399354	0.209226	0.672572	0.402788	0.679405	0.245000	1.105643e+00	0.065000	0.055000	0.098000	0.070000	0.025000	0.278000	4.511521e+00
2670000	0.258000	1.105643e+00	0.062000	0.047000	0.109000	0.074000	0.029000	0.241000	4.422187e+00	0.301000	0.240000	6.044927e-01	0.685384	0.422504	0.228337	0.107884	0.043426	0.015301	0.004212	0.688688	0.421848	0.223256	0.103120	0.040462	0.014096	0.685541	0.414934	0.221514	0.099622	0.038149	0.682129	0.408906	0.213006	0.096168	0.680114	0.399257	0.209233	0.672591	0.402957	0.679491	0.245000	1.105643e+00	0.070000	0.055000	0.098000	0.070000	0.025000	0.247000	4.422187e+00
2675000	0.258000	1.105643e+00	0.062000	0.047000	0.109000	0.074000	0.029000	0.268000	4.511521e+00	0.319000	0.240000	6.044927e-01	0.685211	0.422495	0.228313	0.108049	0.043486	0.015275	0.004204	0.688664	0.421880	0.223366	0.103123	0.040462	0.014112	0.685642	0.415068	0.221538	0.099549	0.038201	0.682222	0.408906	0.212857	0.096156	0.680004	0.398995	0.209081	0.672442	0.402777	0.679430	0.245000	1.105643e+00	0.070000	0.050000	0.098000	0.075000	0.034000	0.255000	4.511521e+00
2680000	0.258000	1.105643e+00	0.062000	0.044000	0.085000	0.078000	0.029000	0.269000	4.602659e+00	0.324000	0.254000	6.105679e-01	0.685317	0.422362	0.228436	0.108112	0.043539	0.015293	0.004196	0.688587	0.421994	0.223467	0.103193	0.040517	0.014097	0.685703	0.415310	0.221743	0.099604	0.038199	0.682319	0.409027	0.212882	0.096143	0.680005	0.399130	0.209177	0.672414	0.402746	0.679433	0.245000	1.105643e+00	0.075000	0.050000	0.090000	0.075000	0.034000	0.235000	4.422187e+00
2685000	0.258000	1.105643e+00	0.062000	0.044000	0.085000	0.078000	0.024000	0.247000	4.511521e+00	0.324000	0.254000	6.105679e-01	0.685402	0.422446	0.228581	0.108183	0.043550	0.015288	0.004220	0.688719	0.421926	0.223640	0.103296	0.040515	0.014093	0.685845	0.415416	0.221723	0.099549	0.038193	0.682533	0.408910	0.212859	0.096237	0.679980	0.398939	0.209200	0.672476	0.402872	0.679411	0.245000	1.105643e+00	0.075000	0.040000	0.090000	0.075000	0.034000	0.256000	4.511521e+00
2690000	0.258000	1.105643e+00	0.071000	0.053000	0.085000	0.078000	0.024000	0.254000	4.511521e+00	0.338000	0.254000	6.105679e-01	0.685417	0.422573	0.228717	0.108315	0.043553	0.015312	0.004212	0.688942	0.422126	0.223883	0.103409	0.040560	0.014109	0.685746	0.415475	0.221797	0.099624	0.038201	0.682551	0.408988	0.212838	0.096265	0.680123	0.398943	0.209340	0.672469	0.402844	0.679337	0.245000	1.105643e+00	0.060000	0.040000	0.090000	0.075000	0.037000	0.276000	4.511521e+00
2695000	0.258000	1.105643e+00	0.071000	0.053000	0.085000	0.076000	0.024000	0.242000	4.422187e+00	0.296000	0.253000	6.167042e-01	0.685400	0.422545	0.228728	0.108321	0.043506	0.015295	0.004203	0.689063	0.422149	0.223942	0.103409	0.040513	0.014082	0.685762	0.415446	0.221767	0.099675	0.038164	0.682606	0.409090	0.212964	0.096191	0.680130	0.399007	0.209301	0.672554	0.402899	0.679277	0.245000	1.105643e+00	0.060000	0.048000	0.095000	0.094000	0.037000	0.253000	4.602659e+00
2700000	0.258000	1.105643e+00	0.068000	0.057000	0.085000	0.076000	0.034000	0.255000	4.511521e+00	0.330000	0.253000	6.167042e-01	0.685351	0.422541	0.228783	0.108521	0.043599	0.015298	0.004215	0.689041	0.422125	0.224048	0.103470	0.040578	0.014120	0.685796	0.415667	0.221928	0.099687	0.038144	0.682826	0.409150	0.212981	0.096386	0.680189	0.399081	0.209325	0.672586	0.402937	0.679260	0.255000	1.116755e+00	0.068000	0.048000	0.095000	0.094000	0.037000	0.238000	4.511521e+00
2705000	0.222000	1.094641e+00	0.068000	0.057000	0.085000	0.076000	0.034000	0.256000	4.602659e+00	0.330000	0.253000	6.167042e-01	0.685551	0.422555	0.228913	0.108528	0.043605	0.015291	0.004239	0.688917	0.422036	0.223942	0.103404	0.040554	0.014107	0.685774	0.415747	0.221879	0.099765	0.038231	0.682816	0.409221	0.213060	0.096546	0.680317	0.399293	0.209521	0.672730	0.403123	0.679440	0.255000	1.116755e+00	0.056000	0.047000	0.095000	0.094000	0.037000	0.259000	4.511521e+00
2710000	0.222000	1.094641e+00	0.059000	0.054000	0.085000	0.076000	0.034000	0.251000	4.602659e+00	0.315000	0.243000	6.105679e-01	0.685632	0.422680	0.229145	0.108563	0.043593	0.015315	0.004251	0.689053	0.422093	0.223992	0.103403	0.040605	0.014079	0.685880	0.415719	0.221802	0.099754	0.038193	0.682735	0.409196	0.212964	0.096461	0.680255	0.399358	0.209483	0.672612	0.402732	0.679212	0.255000	1.116755e+00	0.056000	0.047000	0.095000	0.077000	0.042000	0.240000	4.511521e+00
2715000	0.222000	1.094641e+00	0.059000	0.054000	0.110000	0.069000	0.034000	0.263000	4.602659e+00	0.333000	0.243000	6.105679e-01	0.685757	0.422878	0.229277	0.108549	0.043557	0.015296	0.004243	0.689070	0.422062	0.224037	0.103404	0.040567	0.014053	0.685875	0.415460	0.221748	0.099602	0.038137	0.682533	0.409213	0.212853	0.096416	0.680369	0.399127	0.209380	0.672498	0.402628	0.679167	0.255000	1.116755e+00	0.068000	0.051000	0.085000	0.077000	0.042000	0.258000	4.511521e+00
2720000	0.222000	1.094641e+00	0.070000	0.043000	0.110000	0.069000	0.036000	0.251000	4.602659e+00	0.333000	0.243000	6.105679e-01	0.685842	0.422850	0.229370	0.108529	0.043499	0.015277	0.004246	0.689086	0.422251	0.224003	0.103338	0.040570	0.014057	0.686020	0.415568	0.221643	0.099571	0.038133	0.682329	0.408998	0.212763	0.096355	0.680313	0.399085	0.209484	0.672570	0.402757	0.679308	0.255000	1.116755e+00	0.068000	0.051000	0.085000	0.077000	0.042000	0.261000	4.602659e+00
2725000	0.222000	1.094641e+00	0.070000	0.043000	0.110000	0.069000	0.036000	0.251000	4.695639e+00	0.316000	0.243000	6.105679e-01	0.685881	0.423000	0.229357	0.108537	0.043557	0.015256	0.004259	0.689039	0.422246	0.224006	0.103373	0.040558	0.014109	0.685871	0.415716	0.221582	0.099617	0.038134	0.682364	0.409021	0.212797	0.096268	0.680347	0.399097	0.209496	0.672578	0.402778	0.679319	0.255000	1.116755e+00	0.083000	0.057000	0.085000	0.088000	0.032000	0.240000	4.511521e+00
2730000	0.222000	1.094641e+00	0.077000	0.049000	0.110000	0.082000	0.036000	0.255000	4.695639e+00	0.303000	0.253000	6.167042e-01	0.685973	0.422968	0.229243	0.108569	0.043631	0.015259	0.004250	0.688817	0.422121	0.223992	0.103301	0.040557	0.014101	0.685938	0.415710	0.221651	0.099639	0.038092	0.682526	0.409136	0.212815	0.096253	0.680360	0.399211	0.209494	0.672591	0.402906	0.679460	0.255000	1.116755e+00	0.083000	0.054000	0.081000	0.088000	0.032000	0.236000	4.511521e+00
2735000	0.222000	1.094641e+00	0.077000	0.049000	0.100000	0.082000	0.038000	0.271000	4.695639e+00	0.303000	0.253000	6.167042e-01	0.686104	0.422891	0.229304	0.108598	0.043635	0.015263	0.004262	0.688774	0.422101	0.224030	0.103318	0.040548	0.014083	0.685993	0.415674	0.221755	0.099635	0.038132	0.682513	0.409158	0.212922	0.096219	0.680465	0.399288	0.209533	0.672590	0.402960	0.679539	0.255000	1.116755e+00	0.056000	0.054000	0.081000	0.088000	0.032000	0.254000	4.511521e+00
2740000	0.222000	1.094641e+00	0.064000	0.034000	0.100000	0.082000	0.038000	0.219000	4.695639e+00	0.313000	0.253000	6.167042e-01	0.686160	0.423073	0.229328	0.108850	0.043714	0.015269	0.004264	0.688933	0.422381	0.224221	0.103496	0.040644	0.014062	0.686090	0.415998	0.221927	0.099688	0.038067	0.682597	0.409244	0.212994	0.096147	0.680436	0.399273	0.209365	0.672535	0.402896	0.679393	0.255000	1.116755e+00	0.056000	0.050000	0.081000	0.088000	0.032000	0.253000	4.602659e+00
2745000	0.222000	1.094641e+00	0.064000	0.034000	0.100000	0.074000	0.038000	0.227000	4.602659e+00	0.317000	0.274000	6.229022e-01	0.686010	0.423022	0.229206	0.108845	0.043710	0.015251	0.004255	0.688955	0.422394	0.224249	0.103534	0.040720	0.014076	0.686145	0.416040	0.222050	0.099703	0.038005	0.682681	0.409277	0.213081	0.096170	0.680421	0.399275	0.209327	0.672558	0.402902	0.679316	0.255000	1.116755e+00	0.071000	0.050000	0.094000	0.082000	0.027000	0.268000	4.602659e+00
2750000	0.222000	1.094641e+00	0.072000	0.056000	0.093000	0.074000	0.027000	0.246000	4.602659e+00	0.296000	0.274000	6.229022e-01	0.686009	0.423072	0.229250	0.108887	0.043685	0.015252	0.004258	0.688973	0.422318	0.224218	0.103508	0.040734	0.014071	0.686143	0.416155	0.222093	0.099707	0.038018	0.682748	0.409282	0.213067	0.096173	0.680347	0.399280	0.209295	0.672535	0.402873	0.679239	0.250000	1.105643e+00	0.071000	0.050000	0.094000	0.082000	0.027000	0.256000	4.602659e+00
2755000	0.255000	1.105643e+00	0.072000	0.058000	0.093000	0.074000	0.027000	0.260000	4.602659e+00	0.296000	0.274000	6.229022e-01	0.685861	0.422903	0.229161	0.108887	0.043650	0.015227	0.004250	0.689010	0.422268	0.224305	0.103452	0.040842	0.014075	0.686130	0.416148	0.222072	0.099717	0.038007	0.682881	0.409403	0.213050	0.096130	0.680328	0.399182	0.209276	0.672477	0.402910	0.679207	0.250000	1.105643e+00	0.086000	0.043000	0.094000	0.082000	0.027000	0.226000	4.602659e+00
2760000	0.255000	1.105643e+00	0.051000	0.058000	0.093000	0.074000	0.027000	0.252000	4.695639e+00	0.291000	0.238000	6.167042e-01	0.685793	0.422764	0.229093	0.108760	0.043662	0.015209	0.004242	0.688870	0.422111	0.224203	0.103443	0.040796	0.014060	0.686264	0.416242	0.222014	0.099788	0.038016	0.682795	0.409350	0.212981	0.096176	0.680267	0.399252	0.209408	0.672504	0.402807	0.679299	0.250000	1.105643e+00	0.086000	0.051000	0.094000	0.077000	0.032000	0.249000	4.511521e+00
2765000	0.255000	1.105643e+00	0.051000	0.044000	0.104000	0.089000	0.027000	0.270000	4.695639e+00	0.311000	0.238000	6.167042e-01	0.685725	0.422816	0.229015	0.108764	0.043672	0.015207	0.004245	0.688954	0.422190	0.224345	0.103478	0.040782	0.014107	0.686090	0.416152	0.221956	0.099803	0.038068	0.682880	0.409360	0.213015	0.096133	0.680248	0.399165	0.209479	0.672415	0.402777	0.679287	0.250000	1.105643e+00	0.068000	0.051000	0.103000	0.077000	0.032000	0.267000	4.511521e+00
2770000	0.255000	1.105643e+00	0.080000	0.044000	0.104000	0.089000	0.034000	0.228000	4.695639e+00	0.311000	0.238000	6.167042e-01	0.685846	0.422738	0.229124	0.108814	0.043748	0.015221	0.004236	0.688945	0.422371	0.224454	0.103487	0.040780	0.014092	0.686288	0.416126	0.221864	0.099792	0.038036	0.682720	0.409227	0.213020	0.096061	0.680141	0.399245	0.209422	0.672435	0.402669	0.679418	0.250000	1.105643e+00	0.068000	0.051000	0.103000	0.077000	0.032000	0.225000	4.511521e+00
2775000	0.255000	1.105643e+00	0.080000	0.044000	0.104000	0.089000	0.034000	0.248000	4.602659e+00	0.309000	0.238000	6.167042e-01	0.685833	0.422643	0.228915	0.108794	0.043706	0.015236	0.004238	0.688945	0.422419	0.224507	0.103676	0.040851	0.014107	0.686231	0.416214	0.221908	0.099804	0.038026	0.682654	0.409397	0.213096	0.096004	0.680207	0.399341	0.209313	0.672502	0.402352	0.679145	0.250000	1.105643e+00	0.066000	0.043000	0.103000	0.073000	0.043000	0.250000	4.511521e+00
2780000	0.255000	1.105643e+00	0.064000	0.036000	0.104000	0.082000	0.034000	0.250000	4.511521e+00	0.306000	0.235000	6.105679e-01	0.685811	0.422568	0.228942	0.108927	0.043746	0.015260	0.004241	0.689017	0.422550	0.224700	0.103747	0.040874	0.014133	0.686382	0.416404	0.222088	0.099890	0.038082	0.682567	0.409404	0.213154	0.096139	0.680358	0.399340	0.209318	0.672442	0.402318	0.679178	0.250000	1.105643e+00	0.066000	0.043000	0.084000	0.073000	0.043000	0.238000	4.511521e+00
2785000	0.255000	1.105643e+00	0.064000	0.036000	0.081000	0.082000	0.028000	0.234000	4.422187e+00	0.306000	0.235000	6.105679e-01	0.685845	0.422775	0.229111	0.108978	0.043765	0.015254	0.004272	0.688992	0.422713	0.224977	0.103798	0.040919	0.014139	0.686523	0.416502	0.222153	0.099930	0.038116	0.682597	0.409391	0.213207	0.096083	0.680195	0.399099	0.209177	0.672332	0.402204	0.679163	0.250000	1.105643e+00	0.061000	0.053000	0.084000	0.073000	0.043000	0.254000	4.602659e+00
2790000	0.255000	1.105643e+00	0.078000	0.044000	0.081000	0.082000	0.028000	0.276000	4.422187e+00	0.311000	0.235000	6.105679e-01	0.685815	0.422756	0.229004	0.108923	0.043726	0.015236	0.004264	0.689148	0.422676	0.224929	0.103763	0.040881	0.014132	0.686555	0.416412	0.222080	0.099829	0.038083	0.682580	0.409330	0.213073	0.096018	0.680202	0.399004	0.209114	0.672382	0.402236	0.679184	0.250000	1.105643e+00	0.061000	0.053000	0.084000	0.073000	0.043000	0.245000	4.602659e+00
2795000	0.255000	1.105643e+00	0.078000	0.044000	0.081000	0.082000	0.028000	0.264000	4.511521e+00	0.315000	0.250000	6.044927e-01	0.685806	0.422766	0.229057	0.108913	0.043824	0.015240	0.004268	0.689199	0.422660	0.225009	0.103769	0.040969	0.014145	0.686619	0.416444	0.222168	0.099881	0.038063	0.682608	0.409478	0.213233	0.096107	0.680322	0.399016	0.209198	0.672395	0.402326	0.679145	0.250000	1.105643e+00	0.060000	0.055000	0.084000	0.071000	0.037000	0.240000	4.602659e+00
2800000	0.255000	1.105643e+00	0.066000	0.057000	0.078000	0.080000	0.031000	0.251000	4.511521e+00	0.317000	0.250000	6.044927e-01	0.685816	0.422836	0.229022	0.108938	0.043863	0.015272	0.004280	0.689160	0.422761	0.224928	0.103824	0.040975	0.014141	0.686671	0.416491	0.222218	0.099916	0.038042	0.682628	0.409468	0.213278	0.096157	0.680300	0.399185	0.209255	0.672293	0.402390	0.679117	0.215000	1.094641e+00	0.060000	0.055000	0.090000	0.071000	0.037000	0.242000	4.602659e+00
2805000	0.264000	1.116755e+00	0.066000	0.057000	0.078000	0.080000	0.031000	0.274000	4.511521e+00	0.317000	0.250000	6.044927e-01	0.685752	0.422664	0.229006	0.108907	0.043877	0.015262	0.004273	0.689044	0.422798	0.225162	0.103887	0.041012	0.014174	0.686719	0.416690	0.222301	0.099977	0.038000	0.682753	0.409635	0.213361	0.096152	0.680270	0.399246	0.209161	0.672183	0.402338	0.679037	0.215000	1.094641e+00	0.065000	0.048000	0.090000	0.071000	0.037000	0.235000	4.602659e+00
2810000	0.264000	1.116755e+00	0.058000	0.050000	0.078000	0.080000	0.031000	0.269000	4.511521e+00	0.300000	0.250000	6.044927e-01	0.685595	0.422453	0.228935	0.108883	0.043887	0.015294	0.004265	0.689016	0.422774	0.225252	0.103864	0.041044	0.014175	0.686730	0.416781	0.222437	0.100052	0.037960	0.682782	0.409667	0.213372	0.096147	0.680258	0.399250	0.209199	0.672106	0.402293	0.679102	0.215000	1.094641e+00	0.065000	0.048000	0.090000	0.080000	0.046000	0.244000	4.511521e+00
2815000	0.264000	1.116755e+00	0.058000	0.050000	0.086000	0.089000	0.031000	0.236000	4.422187e+00	0.327000	0.221000	5.984779e-01	0.685510	0.422324	0.228806	0.108838	0.043893	0.015290	0.004257	0.689012	0.422674	0.225201	0.103893	0.041054	0.014200	0.686703	0.416814	0.222395	0.099999	0.038019	0.682793	0.409641	0.213427	0.096135	0.680219	0.399191	0.209192	0.672097	0.402347	0.679157	0.215000	1.094641e+00	0.064000	0.054000	0.097000	0.080000	0.046000	0.234000	4.422187e+00
2820000	0.264000	1.116755e+00	0.057000	0.039000	0.086000	0.089000	0.026000	0.250000	4.422187e+00	0.327000	0.221000	5.984779e-01	0.685581	0.422379	0.228799	0.108780	0.043842	0.015272	0.004250	0.688995	0.422542	0.225142	0.103765	0.041031	0.014195	0.686447	0.416656	0.222286	0.099972	0.038043	0.682655	0.409608	0.213525	0.096159	0.680173	0.399222	0.209194	0.672152	0.402404	0.679102	0.215000	1.094641e+00	0.064000	0.054000	0.097000	0.080000	0.046000	0.244000	4.422187e+00
2825000	0.264000	1.116755e+00	0.057000	0.039000	0.086000	0.089000	0.026000	0.267000	4.511521e+00	0.313000	0.221000	5.984779e-01	0.685707	0.422354	0.228771	0.108727	0.043833	0.015252	0.004252	0.689016	0.422478	0.225044	0.103730	0.041106	0.014180	0.686383	0.416530	0.222283	0.099950	0.038074	0.682742	0.409795	0.213745	0.096218	0.680094	0.399249	0.209355	0.672149	0.402439	0.679107	0.215000	1.094641e+00	0.074000	0.045000	0.097000	0.080000	0.031000	0.257000	4.511521e+00
2830000	0.264000	1.116755e+00	0.061000	0.045000	0.086000	0.063000	0.026000	0.249000	4.422187e+00	0.305000	0.257000	6.044927e-01	0.685837	0.422489	0.228723	0.108690	0.043810	0.015267	0.004244	0.689034	0.422400	0.224987	0.103705	0.041133	0.014154	0.686428	0.416614	0.222132	0.099929	0.038009	0.682691	0.409725	0.213700	0.096079	0.679988	0.399247	0.209280	0.672070	0.402231	0.678969	0.215000	1.094641e+00	0.074000	0.045000	0.089000	0.082000	0.031000	0.268000	4.602659e+00
2835000	0.264000	1.116755e+00	0.061000	0.045000	0.091000	0.063000	0.035000	0.270000	4.511521e+00	0.305000	0.257000	6.044927e-01	0.685913	0.422477	0.228788	0.108678	0.043779	0.015287	0.004247	0.688912	0.422310	0.224860	0.103686	0.041077	0.014151	0.686408	0.416655	0.221997	0.099908	0.038024	0.682460	0.409519	0.213582	0.096065	0.680013	0.399277	0.209330	0.672083	0.402325	0.679075	0.215000	1.094641e+00	0.062000	0.040000	0.089000	0.082000	0.031000	0.254000	4.695639e+00
2840000	0.264000	1.116755e+00	0.062000	0.054000	0.091000	0.063000	0.035000	0.258000	4.602659e+00	0.296000	0.257000	6.044927e-01	0.685961	0.422646	0.228813	0.108753	0.043793	0.015258	0.004249	0.688965	0.422459	0.224884	0.103797	0.041013	0.014144	0.686405	0.416663	0.222047	0.099922	0.038019	0.682399	0.409572	0.213670	0.096153	0.680068	0.399416	0.209466	0.672195	0.402338	0.679076	0.215000	1.094641e+00	0.062000	0.040000	0.089000	0.082000	0.030000	0.243000	4.602659e+00
2845000	0.264000	1.116755e+00	0.062000	0.054000	0.091000	0.063000	0.035000	0.271000	4.602659e+00	0.323000	0.245000	5.984779e-01	0.686007	0.422686	0.228833	0.108807	0.043810	0.015240	0.004242	0.689137	0.422516	0.224856	0.103860	0.041016	0.014156	0.686458	0.416705	0.221971	0.099877	0.038040	0.682435	0.409652	0.213616	0.096108	0.680072	0.399255	0.209492	0.672238	0.402310	0.679114	0.215000	1.094641e+00	0.057000	0.050000	0.089000	0.086000	0.030000	0.274000	4.602659e+00
2850000	0.264000	1.116755e+00	0.066000	0.043000	0.113000	0.077000	0.035000	0.251000	4.695639e+00	0.332000	0.245000	5.984779e-01	0.686224	0.422746	0.228857	0.108931	0.043844	0.015256	0.004243	0.689248	0.422721	0.225001	0.103893	0.041015	0.014160	0.686635	0.416647	0.222014	0.099974	0.038091	0.682456	0.409717	0.213628	0.096213	0.680069	0.399416	0.209669	0.672300	0.402506	0.679081	0.263000	1.105643e+00	0.057000	0.050000	0.080000	0.086000	0.030000	0.257000	4.602659e+00
2855000	0.254000	1.127978e+00	0.061000	0.043000	0.113000	0.077000	0.024000	0.222000	4.695639e+00	0.332000	0.245000	5.984779e-01	0.686203	0.422767	0.228710	0.108948	0.043812	0.015251	0.004245	0.689280	0.422740	0.225197	0.103861	0.041023	0.014214	0.686640	0.416645	0.221969	0.099928	0.038062	0.682400	0.409783	0.213691	0.096256	0.680092	0.399451	0.209598	0.672341	0.402639	0.679281	0.263000	1.105643e+00	0.063000	0.048000	0.080000	0.086000	0.030000	0.247000	4.602659e+00
2860000	0.254000	1.127978e+00	0.061000	0.039000	0.113000	0.077000	0.024000	0.241000	4.695639e+00	0.305000	0.245000	5.984779e-01	0.686268	0.422685	0.228579	0.108955	0.043786	0.015242	0.004267	0.689206	0.422617	0.225225	0.103817	0.041054	0.014189	0.686621	0.416670	0.221973	0.099976	0.038080	0.682425	0.409860	0.213747	0.096292	0.680170	0.399493	0.209724	0.672393	0.402812	0.679262	0.263000	1.105643e+00	0.063000	0.048000	0.080000	0.069000	0.038000	0.227000	4.511521e+00
2865000	0.254000	1.127978e+00	0.067000	0.039000	0.100000	0.086000	0.024000	0.256000	4.695639e+00	0.328000	0.274000	6.044927e-01	0.686329	0.422726	0.228558	0.108958	0.043782	0.015233	0.004259	0.689218	0.422611	0.225241	0.103777	0.041039	0.014185	0.686647	0.416636	0.222006	0.100082	0.038089	0.682436	0.409885	0.213852	0.096353	0.680276	0.399552	0.209810	0.672484	0.402991	0.679314	0.263000	1.105643e+00	0.063000	0.057000	0.097000	0.069000	0.038000	0.271000	4.511521e+00
2870000	0.254000	1.127978e+00	0.067000	0.045000	0.100000	0.086000	0.027000	0.267000	4.695639e+00	0.328000	0.274000	6.044927e-01	0.686342	0.422638	0.228610	0.109009	0.043826	0.015244	0.004261	0.689107	0.422668	0.225331	0.103840	0.041078	0.014188	0.686636	0.416842	0.222234	0.100145	0.038082	0.682573	0.410099	0.213903	0.096389	0.680372	0.399518	0.209819	0.672403	0.402760	0.679229	0.263000	1.105643e+00	0.073000	0.057000	0.097000	0.069000	0.038000	0.255000	4.602659e+00
2875000	0.254000	1.127978e+00	0.076000	0.045000	0.100000	0.086000	0.027000	0.270000	4.695639e+00	0.341000	0.274000	6.044927e-01	0.686229	0.422566	0.228566	0.108955	0.043860	0.015228	0.004265	0.689127	0.422730	0.225417	0.103976	0.041052	0.014180	0.686639	0.416789	0.222323	0.100235	0.038035	0.682632	0.410096	0.213854	0.096313	0.680454	0.399670	0.209765	0.672298	0.402691	0.679305	0.263000	1.105643e+00	0.073000	0.055000	0.097000	0.069000	0.033000	0.228000	4.511521e+00
2880000	0.254000	1.127978e+00	0.076000	0.050000	0.100000	0.084000	0.027000	0.230000	4.602659e+00	0.304000	0.241000	5.984779e-01	0.686157	0.422590	0.228582	0.108888	0.043848	0.015249	0.004267	0.689093	0.422772	0.225372	0.104070	0.041075	0.014228	0.686523	0.416678	0.222181	0.100255	0.038043	0.682601	0.410101	0.213802	0.096370	0.680532	0.399713	0.209904	0.672239	0.402931	0.679437	0.263000	1.105643e+00	0.080000	0.055000	0.097000	0.082000	0.033000	0.235000	4.422187e+00
2885000	0.254000	1.127978e+00	0.065000	0.050000	0.086000	0.084000	0.020000	0.256000	4.602659e+00	0.304000	0.241000	5.984779e-01	0.686113	0.422684	0.228587	0.108839	0.043882	0.015294	0.004289	0.689070	0.422823	0.225402	0.104086	0.041160	0.014235	0.686675	0.416744	0.222259	0.100364	0.038080	0.682695	0.410044	0.213921	0.096441	0.680643	0.399942	0.210063	0.672424	0.403266	0.679514	0.263000	1.105643e+00	0.080000	0.054000	0.080000	0.082000	0.033000	0.265000	4.422187e+00
2890000	0.254000	1.127978e+00	0.065000	0.054000	0.086000	0.084000	0.020000	0.241000	4.511521e+00	0.318000	0.241000	5.984779e-01	0.686215	0.422713	0.228609	0.108822	0.043903	0.015280	0.004291	0.689082	0.422771	0.225352	0.104083	0.041187	0.014228	0.686558	0.416750	0.222260	0.100375	0.038096	0.682781	0.410127	0.213955	0.096408	0.680793	0.400070	0.210038	0.672427	0.403098	0.679456	0.263000	1.105643e+00	0.065000	0.054000	0.080000	0.082000	0.046000	0.257000	4.511521e+00
2895000	0.254000	1.127978e+00	0.059000	0.054000	0.086000	0.084000	0.020000	0.290000	4.602659e+00	0.360000	0.257000	6.044927e-01	0.686331	0.422793	0.228720	0.108824	0.043903	0.015262	0.004303	0.689113	0.422818	0.225397	0.104072	0.041161	0.014251	0.686731	0.416772	0.222194	0.100428	0.038100	0.682740	0.410043	0.213896	0.096344	0.680740	0.399954	0.209946	0.672349	0.402849	0.679398	0.263000	1.105643e+00	0.065000	0.039000	0.080000	0.076000	0.046000	0.264000	4.602659e+00
2900000	0.254000	1.127978e+00	0.059000	0.039000	0.085000	0.073000	0.020000	0.240000	4.602659e+00	0.336000	0.257000	6.044927e-01	0.686206	0.422726	0.228622	0.108803	0.043923	0.015254	0.004296	0.688935	0.422837	0.225355	0.104020	0.041145	0.014226	0.686744	0.416757	0.222332	0.100537	0.038134	0.682772	0.410050	0.213973	0.096368	0.680729	0.399923	0.209920	0.672334	0.402788	0.679425	0.269000	1.116755e+00	0.068000	0.039000	0.120000	0.076000	0.046000	0.243000	4.511521e+00
2905000	0.254000	1.127978e+00	0.091000	0.039000	0.085000	0.073000	0.031000	0.261000	4.602659e+00	0.336000	0.257000	6.044927e-01	0.686285	0.422836	0.228634	0.108813	0.043992	0.015256	0.004308	0.688993	0.422853	0.225390	0.104182	0.041155	0.014277	0.686711	0.416731	0.222356	0.100471	0.038151	0.682670	0.410154	0.213943	0.096388	0.680790	0.399956	0.210013	0.672307	0.402807	0.679503	0.269000	1.116755e+00	0.059000	0.040000	0.120000	0.076000	0.036000	0.262000	4.511521e+00
2910000	0.217000	1.116755e+00	0.091000	0.042000	0.085000	0.073000	0.031000	0.237000	4.602659e+00	0.331000	0.237000	5.984779e-01	0.686333	0.422603	0.228563	0.108818	0.043973	0.015271	0.004319	0.688942	0.422912	0.225408	0.104164	0.041190	0.014250	0.686654	0.416748	0.222358	0.100525	0.038216	0.682707	0.410186	0.214058	0.096415	0.680899	0.400031	0.210043	0.672395	0.402845	0.679611	0.269000	1.116755e+00	0.059000	0.040000	0.120000	0.072000	0.036000	0.249000	4.511521e+00
2915000	0.217000	1.116755e+00	0.069000	0.042000	0.085000	0.074000	0.031000	0.253000	4.602659e+00	0.305000	0.237000	5.984779e-01	0.686423	0.422365	0.228524	0.108792	0.044006	0.015265	0.004312	0.688800	0.422977	0.225335	0.104104	0.041174	0.014228	0.686685	0.416769	0.222471	0.100590	0.038254	0.682600	0.410067	0.214050	0.096394	0.680880	0.400055	0.210057	0.672474	0.402819	0.679633	0.269000	1.116755e+00	0.082000	0.059000	0.090000	0.072000	0.036000	0.260000	4.511521e+00
2920000	0.217000	1.116755e+00	0.069000	0.056000	0.092000	0.074000	0.027000	0.239000	4.511521e+00	0.305000	0.237000	5.984779e-01	0.686328	0.422119	0.228452	0.108733	0.044029	0.015250	0.004305	0.688698	0.422769	0.225244	0.104091	0.041221	0.014271	0.686661	0.416783	0.222511	0.100702	0.038312	0.682562	0.410196	0.214220	0.096574	0.680942	0.400218	0.210260	0.672625	0.403015	0.679749	0.269000	1.116755e+00	0.082000	0.059000	0.090000	0.072000	0.036000	0.270000	4.602659e+00
2925000	0.217000	1.116755e+00	0.070000	0.056000	0.092000	0.074000	0.027000	0.238000	4.422187e+00	0.320000	0.237000	5.984779e-01	0.686247	0.421902	0.228308	0.108635	0.043986	0.015232	0.004298	0.688560	0.422719	0.225191	0.104127	0.041222	0.014276	0.686590	0.416746	0.222602	0.100693	0.038280	0.682604	0.410362	0.214202	0.096607	0.680941	0.400210	0.210154	0.672636	0.402935	0.679789	0.269000	1.116755e+00	0.054000	0.046000	0.090000	0.072000	0.023000	0.250000	4.602659e+00
2930000	0.217000	1.116755e+00	0.070000	0.044000	0.092000	0.070000	0.027000	0.265000	4.511521e+00	0.330000	0.258000	6.044927e-01	0.686251	0.421873	0.228183	0.108627	0.043946	0.015222	0.004300	0.688593	0.422837	0.225144	0.104103	0.041218	0.014284	0.686629	0.416786	0.222624	0.100668	0.038284	0.682583	0.410308	0.214102	0.096585	0.680905	0.400129	0.210118	0.672687	0.402960	0.679786	0.269000	1.116755e+00	0.054000	0.046000	0.090000	0.079000	0.023000	0.243000	4.511521e+00
2935000	0.217000	1.116755e+00	0.061000	0.044000	0.084000	0.070000	0.032000	0.238000	4.511521e+00	0.330000	0.258000	6.044927e-01	0.686106	0.421757	0.228245	0.108674	0.043967	0.015233	0.004293	0.688569	0.422951	0.225254	0.104214	0.041257	0.014310	0.686865	0.416902	0.222616	0.100757	0.038318	0.682615	0.410385	0.214226	0.096758	0.680911	0.400274	0.210200	0.672781	0.403077	0.679896	0.269000	1.116755e+00	0.080000	0.046000	0.112000	0.079000	0.023000	0.251000	4.511521e+00
2940000	0.217000	1.116755e+00	0.061000	0.043000	0.084000	0.070000	0.032000	0.276000	4.511521e+00	0.316000	0.258000	6.044927e-01	0.686132	0.421606	0.228207	0.108591	0.043934	0.015216	0.004286	0.688515	0.422951	0.225175	0.104221	0.041229	0.014288	0.686820	0.416787	0.222660	0.100665	0.038260	0.682502	0.410381	0.214101	0.096754	0.680894	0.400304	0.210141	0.672827	0.403087	0.679818	0.269000	1.116755e+00	0.080000	0.046000	0.112000	0.079000	0.032000	0.265000	4.602659e+00
2945000	0.217000	1.116755e+00	0.054000	0.043000	0.084000	0.070000	0.032000	0.237000	4.511521e+00	0.336000	0.259000	6.105679e-01	0.686125	0.421705	0.228421	0.108620	0.044001	0.015257	0.004290	0.688551	0.423031	0.225113	0.104206	0.041220	0.014272	0.686895	0.416771	0.222687	0.100734	0.038272	0.682593	0.410348	0.214246	0.096811	0.680921	0.400430	0.210220	0.672829	0.403145	0.679731	0.269000	1.116755e+00	0.059000	0.044000	0.112000	0.088000	0.032000	0.253000	4.602659e+00
2950000	0.217000	1.116755e+00	0.054000	0.041000	0.111000	0.095000	0.032000	0.285000	4.511521e+00	0.329000	0.259000	6.105679e-01	0.686068	0.421625	0.228491	0.108520	0.043959	0.015280	0.004284	0.688518	0.423052	0.225016	0.104103	0.041140	0.014264	0.686945	0.416683	0.222586	0.100665	0.038277	0.682465	0.410178	0.214154	0.096701	0.680897	0.400497	0.210142	0.672865	0.403140	0.679737	0.242000	1.105643e+00	0.059000	0.044000	0.094000	0.088000	0.032000	0.261000	4.602659e+00
2955000	0.217000	1.116755e+00	0.074000	0.041000	0.111000	0.095000	0.032000	0.220000	4.511521e+00	0.329000	0.259000	6.105679e-01	0.686019	0.421726	0.228511	0.108575	0.044020	0.015302	0.004277	0.688645	0.423136	0.225052	0.104121	0.041117	0.014259	0.686995	0.416555	0.222554	0.100622	0.038321	0.682477	0.410318	0.214147	0.096732	0.680851	0.400629	0.210064	0.672914	0.403135	0.679716	0.242000	1.105643e+00	0.074000	0.045000	0.094000	0.088000	0.017000	0.242000	4.602659e+00
2960000	0.249000	1.105643e+00	0.074000	0.041000	0.111000	0.095000	0.032000	0.240000	4.511521e+00	0.333000	0.259000	6.105679e-01	0.685962	0.421753	0.228614	0.108619	0.043978	0.015319	0.004298	0.688502	0.423226	0.224986	0.104048	0.041139	0.014252	0.687165	0.416639	0.222609	0.100675	0.038304	0.682420	0.410112	0.214165	0.096712	0.680879	0.400571	0.210048	0.672803	0.402976	0.679588	0.242000	1.105643e+00	0.074000	0.045000	0.094000	0.065000	0.017000	0.237000	4.602659e+00
2965000	0.249000	1.105643e+00	0.055000	0.037000	0.111000	0.084000	0.032000	0.278000	4.511521e+00	0.301000	0.247000	6.044927e-01	0.686014	0.421813	0.228677	0.108687	0.044010	0.015324	0.004291	0.688499	0.423388	0.225081	0.104101	0.041203	0.014256	0.687221	0.416787	0.222658	0.100790	0.038394	0.682467	0.410366	0.214233	0.096658	0.681042	0.400811	0.210176	0.672941	0.402912	0.679658	0.242000	1.105643e+00	0.050000	0.048000	0.110000	0.065000	0.017000	0.259000	4.602659e+00
2970000	0.249000	1.105643e+00	0.055000	0.037000	0.089000	0.084000	0.033000	0.280000	4.511521e+00	0.301000	0.247000	6.044927e-01	0.686038	0.421845	0.228709	0.108667	0.044009	0.015310	0.004293	0.688538	0.423476	0.225092	0.104132	0.041237	0.014252	0.687188	0.416848	0.222687	0.100785	0.038419	0.682430	0.410344	0.214143	0.096661	0.680934	0.400907	0.210110	0.672891	0.402933	0.679716	0.242000	1.105643e+00	0.050000	0.048000	0.110000	0.065000	0.017000	0.269000	4.695639e+00
2975000	0.249000	1.105643e+00	0.064000	0.037000	0.089000	0.084000	0.033000	0.255000	4.511521e+00	0.315000	0.247000	6.044927e-01	0.686136	0.421990	0.228751	0.108618	0.043988	0.015285	0.004286	0.688507	0.423533	0.225060	0.104032	0.041206	0.014225	0.687120	0.416781	0.222560	0.100743	0.038409	0.682479	0.410158	0.214032	0.096563	0.680803	0.400875	0.210045	0.672900	0.402982	0.679598	0.242000	1.105643e+00	0.075000	0.046000	0.110000	0.081000	0.026000	0.216000	4.602659e+00
2980000	0.249000	1.105643e+00	0.064000	0.037000	0.089000	0.080000	0.033000	0.276000	4.602659e+00	0.327000	0.276000	6.105679e-01	0.686256	0.422090	0.228853	0.108683	0.043954	0.015307	0.004288	0.688540	0.423579	0.225150	0.104013	0.041168	0.014212	0.687163	0.416839	0.222471	0.100659	0.038396	0.682508	0.410206	0.214153	0.096498	0.680727	0.400855	0.209990	0.672861	0.402935	0.679507	0.242000	1.105643e+00	0.075000	0.046000	0.093000	0.081000	0.026000	0.246000	4.511521e+00
2985000	0.249000	1.105643e+00	0.071000	0.037000	0.099000	0.080000	0.026000	0.243000	4.511521e+00	0.327000	0.276000	6.105679e-01	0.686299	0.422118	0.228919	0.108605	0.043886	0.015278	0.004281	0.688719	0.423689	0.225117	0.103946	0.041150	0.014227	0.687061	0.416711	0.222310	0.100603	0.038372	0.682556	0.410099	0.214128	0.096467	0.680561	0.400693	0.210045	0.673024	0.403119	0.679541	0.242000	1.105643e+00	0.060000	0.042000	0.093000	0.081000	0.026000	0.234000	4.422187e+00
2990000	0.249000	1.105643e+00	0.071000	0.071000	0.099000	0.080000	0.026000	0.242000	4.511521e+00	0.284000	0.276000	6.105679e-01	0.686286	0.422155	0.228837	0.108599	0.043855	0.015262	0.004274	0.688801	0.423682	0.225250	0.103880	0.041164	0.014212	0.686978	0.416591	0.222220	0.100541	0.038330	0.682559	0.410066	0.214089	0.096469	0.680543	0.400739	0.209966	0.673075	0.402962	0.679474	0.242000	1.105643e+00	0.060000	0.042000	0.093000	0.067000	0.037000	0.265000	4.511521e+00
2995000	0.249000	1.105643e+00	0.068000	0.043000	0.099000	0.080000	0.026000	0.252000	4.602659e+00	0.298000	0.276000	6.105679e-01	0.686210	0.421999	0.228691	0.108552	0.043847	0.015246	0.004267	0.688707	0.423666	0.225233	0.103854	0.041189	0.014197	0.686993	0.416535	0.222069	0.100528	0.038313	0.682601	0.410032	0.214119	0.096451	0.680525	0.400657	0.209987	0.673114	0.402963	0.679566	0.242000	1.105643e+00	0.069000	0.045000	0.093000	0.067000	0.037000	0.268000	4.602659e+00
3000000	0.249000	1.105643e+00	0.068000	0.043000	0.085000	0.077000	0.031000	0.237000	4.511521e+00	0.295000	0.259000	6.167042e-01	0.685986	0.421904	0.228670	0.108503	0.043783	0.015222	0.004270	0.688624	0.423605	0.225286	0.103808	0.041164	0.014197	0.686997	0.416639	0.222067	0.100527	0.038376	0.682710	0.410148	0.214109	0.096509	0.680531	0.400604	0.210098	0.673203	0.403107	0.679657	0.259000	1.116755e+00	0.069000	0.045000	0.105000	0.067000	0.037000	0.248000	4.602659e+00
3005000	0.249000	1.105643e+00	0.072000	0.043000	0.085000	0.077000	0.031000	0.283000	4.511521e+00	0.295000	0.259000	6.167042e-01	0.685942	0.421838	0.228492	0.108457	0.043799	0.015233	0.004263	0.688455	0.423490	0.225257	0.103820	0.041149	0.014199	0.686956	0.416502	0.222165	0.100597	0.038414	0.682699	0.410302	0.214188	0.096537	0.680551	0.400770	0.210088	0.673362	0.403148	0.679641	0.259000	1.116755e+00	0.066000	0.046000	0.105000	0.067000	0.029000	0.254000	4.602659e+00
3010000	0.234000	1.094641e+00	0.072000	0.045000	0.085000	0.077000	0.031000	0.252000	4.602659e+00	0.305000	0.259000	6.167042e-01	0.685777	0.421945	0.228542	0.108459	0.043781	0.015227	0.004255	0.688395	0.423544	0.225177	0.103826	0.041137	0.014182	0.687013	0.416412	0.222248	0.100549	0.038381	0.682660	0.410356	0.214134	0.096462	0.680652	0.400782	0.210028	0.673288	0.402981	0.679739	0.259000	1.116755e+00	0.066000	0.046000	0.105000	0.081000	0.029000	0.252000	4.695639e+00
3015000	0.234000	1.094641e+00	0.053000	0.045000	0.085000	0.069000	0.031000	0.252000	4.695639e+00	0.331000	0.281000	6.229022e-01	0.685751	0.421891	0.228464	0.108463	0.043813	0.015222	0.004258	0.688387	0.423526	0.225134	0.103747	0.041104	0.014216	0.686837	0.416352	0.222171	0.100475	0.038367	0.682665	0.410408	0.214154	0.096476	0.680566	0.400688	0.210115	0.673355	0.403136	0.679863	0.259000	1.116755e+00	0.075000	0.051000	0.094000	0.081000	0.029000	0.236000	4.695639e+00
3020000	0.234000	1.094641e+00	0.053000	0.046000	0.093000	0.069000	0.029000	0.261000	4.695639e+00	0.331000	0.281000	6.229022e-01	0.685853	0.421857	0.228555	0.108399	0.043739	0.015204	0.004269	0.688236	0.423433	0.224980	0.103676	0.041046	0.014200	0.686840	0.416205	0.222027	0.100372	0.038350	0.682512	0.410281	0.214030	0.096406	0.680501	0.400615	0.210091	0.673267	0.403215	0.679902	0.259000	1.116755e+00	0.075000	0.051000	0.094000	0.081000	0.029000	0.241000	4.602659e+00
3025000	0.234000	1.094641e+00	0.053000	0.046000	0.093000	0.069000	0.029000	0.236000	4.695639e+00	0.290000	0.281000	6.229022e-01	0.685874	0.421889	0.228550	0.108446	0.043723	0.015178	0.004290	0.688227	0.423386	0.225010	0.103674	0.041060	0.014212	0.686899	0.416284	0.222019	0.100375	0.038375	0.682499	0.410383	0.214062	0.096416	0.680493	0.400657	0.210125	0.673296	0.403303	0.679962	0.259000	1.116755e+00	0.068000	0.052000	0.094000	0.095000	0.043000	0.254000	4.602659e+00
3030000	0.234000	1.094641e+00	0.053000	0.048000	0.093000	0.073000	0.029000	0.269000	4.790497e+00	0.298000	0.231000	6.167042e-01	0.685733	0.421851	0.228520	0.108419	0.043770	0.015199	0.004283	0.688224	0.423309	0.225122	0.103689	0.041102	0.014244	0.687034	0.416512	0.222065	0.100401	0.038503	0.682685	0.410522	0.214174	0.096572	0.680517	0.400702	0.210201	0.673389	0.403451	0.680086	0.259000	1.116755e+00	0.068000	0.052000	0.095000	0.095000	0.043000	0.234000	4.602659e+00
3035000	0.234000	1.094641e+00	0.061000	0.048000	0.087000	0.073000	0.022000	0.234000	4.695639e+00	0.336000	0.231000	6.167042e-01	0.685676	0.421835	0.228425	0.108353	0.043752	0.015200	0.004277	0.688113	0.423159	0.225073	0.103606	0.041096	0.014219	0.686978	0.416492	0.222010	0.100323	0.038499	0.682603	0.410501	0.214201	0.096524	0.680432	0.400684	0.210273	0.673331	0.403491	0.680151	0.259000	1.116755e+00	0.071000	0.048000	0.095000	0.095000	0.043000	0.265000	4.602659e+00
3040000	0.234000	1.094641e+00	0.061000	0.052000	0.087000	0.073000	0.022000	0.208000	4.648917e+00	0.336000	0.231000	6.167042e-01	0.685682	0.421791	0.228330	0.108322	0.043719	0.015193	0.004270	0.688177	0.423149	0.225199	0.103611	0.041120	0.014223	0.686877	0.416460	0.221924	0.100292	0.038491	0.682634	0.410360	0.214222	0.096518	0.680378	0.400637	0.210258	0.673320	0.403529	0.680129	0.259000	1.116755e+00	0.071000	0.048000	0.095000	0.081000	0.040000	0.249000	4.511521e+00
3045000	0.234000	1.094641e+00	0.068000	0.052000	0.087000	0.070000	0.022000	0.246000	4.556862e+00	0.280000	0.228000	6.105679e-01	0.685689	0.421924	0.228367	0.108425	0.043767	0.015193	0.004271	0.688269	0.423053	0.225248	0.103666	0.041118	0.014227	0.686898	0.416659	0.222004	0.100268	0.038487	0.682741	0.410459	0.214140	0.096551	0.680401	0.400577	0.210282	0.673130	0.403524	0.680159	0.259000	1.116755e+00	0.078000	0.046000	0.114000	0.081000	0.040000	0.240000	4.511521e+00
3050000	0.234000	1.094641e+00	0.068000	0.041000	0.094000	0.070000	0.028000	0.252000	4.556862e+00	0.299000	0.228000	6.105679e-01	0.685695	0.421873	0.228373	0.108337	0.043756	0.015202	0.004264	0.688284	0.422958	0.225141	0.103597	0.041118	0.014252	0.686825	0.416445	0.221925	0.100177	0.038522	0.682660	0.410465	0.214187	0.096610	0.680488	0.400752	0.210481	0.673202	0.403510	0.680255	0.238000	1.105643e+00	0.078000	0.046000	0.114000	0.081000	0.040000	0.266000	4.602659e+00
3055000	0.234000	1.094641e+00	0.067000	0.041000	0.094000	0.070000	0.028000	0.254000	4.648917e+00	0.299000	0.228000	6.105679e-01	0.685775	0.422134	0.228505	0.108389	0.043780	0.015213	0.004285	0.688353	0.423091	0.225200	0.103625	0.041156	0.014269	0.686824	0.416384	0.221940	0.100186	0.038565	0.682751	0.410554	0.214283	0.096623	0.680503	0.400765	0.210537	0.673185	0.403449	0.680290	0.238000	1.105643e+00	0.062000	0.057000	0.114000	0.081000	0.034000	0.261000	4.602659e+00
3060000	0.263000	1.105643e+00	0.067000	0.043000	0.094000	0.070000	0.028000	0.262000	4.648917e+00	0.324000	0.228000	6.105679e-01	0.685743	0.422191	0.228470	0.108453	0.043758	0.015208	0.004277	0.688395	0.423140	0.225237	0.103677	0.041142	0.014273	0.686877	0.416438	0.221803	0.100214	0.038521	0.682749	0.410498	0.214313	0.096537	0.680474	0.400738	0.210485	0.673365	0.403439	0.680230	0.238000	1.105643e+00	0.062000	0.057000	0.114000	0.088000	0.034000	0.237000	4.602659e+00
3065000	0.263000	1.105643e+00	0.054000	0.043000	0.094000	0.077000	0.028000	0.251000	4.648917e+00	0.330000	0.246000	6.044927e-01	0.685782	0.422157	0.228471	0.108379	0.043755	0.015274	0.004280	0.688357	0.423045	0.225256	0.103767	0.041143	0.014266	0.686827	0.416501	0.221883	0.100285	0.038607	0.682859	0.410638	0.214413	0.096590	0.680616	0.400957	0.210642	0.673461	0.403493	0.680355	0.238000	1.105643e+00	0.073000	0.058000	0.108000	0.088000	0.034000	0.255000	4.695639e+00
3070000	0.263000	1.105643e+00	0.054000	0.053000	0.091000	0.077000	0.024000	0.252000	4.742831e+00	0.348000	0.246000	6.044927e-01	0.685844	0.422006	0.228555	0.108427	0.043776	0.015303	0.004292	0.688445	0.423185	0.225303	0.103889	0.041168	0.014300	0.686894	0.416574	0.221958	0.100435	0.038710	0.682819	0.410633	0.214487	0.096555	0.680632	0.401072	0.210727	0.673519	0.403571	0.680468	0.238000	1.105643e+00	0.073000	0.058000	0.108000	0.088000	0.034000	0.273000	4.695639e+00
3075000	0.263000	1.105643e+00	0.057000	0.053000	0.091000	0.077000	0.024000	0.259000	4.742831e+00	0.348000	0.246000	6.044927e-01	0.685902	0.422062	0.228674	0.108495	0.043815	0.015333	0.004303	0.688501	0.423177	0.225244	0.103876	0.041185	0.014294	0.686823	0.416617	0.221857	0.100434	0.038658	0.682739	0.410639	0.214441	0.096524	0.680650	0.401164	0.210637	0.673608	0.403588	0.680451	0.238000	1.105643e+00	0.070000	0.046000	0.108000	0.081000	0.038000	0.223000	4.602659e+00
3080000	0.263000	1.105643e+00	0.057000	0.052000	0.091000	0.085000	0.024000	0.253000	4.742831e+00	0.338000	0.253000	6.105679e-01	0.685893	0.422042	0.228695	0.108570	0.043838	0.015317	0.004313	0.688427	0.423030	0.225178	0.103812	0.041204	0.014305	0.686796	0.416569	0.221889	0.100442	0.038683	0.682822	0.410773	0.214472	0.096602	0.680684	0.401228	0.210792	0.673707	0.403564	0.680605	0.238000	1.105643e+00	0.070000	0.046000	0.080000	0.081000	0.038000	0.230000	4.511521e+00
3085000	0.263000	1.105643e+00	0.072000	0.052000	0.094000	0.085000	0.037000	0.229000	4.648917e+00	0.318000	0.253000	6.105679e-01	0.685950	0.422098	0.228838	0.108668	0.043819	0.015328	0.004307	0.688460	0.423161	0.225212	0.103945	0.041254	0.014347	0.686693	0.416608	0.221876	0.100398	0.038712	0.682986	0.410748	0.214563	0.096628	0.680699	0.401294	0.210790	0.673697	0.403581	0.680629	0.238000	1.105643e+00	0.070000	0.049000	0.080000	0.081000	0.038000	0.252000	4.602659e+00
3090000	0.263000	1.105643e+00	0.072000	0.053000	0.094000	0.085000	0.037000	0.236000	4.556862e+00	0.318000	0.253000	6.105679e-01	0.685963	0.422155	0.228777	0.108591	0.043768	0.015304	0.004300	0.688522	0.422923	0.225112	0.103844	0.041190	0.014322	0.686541	0.416565	0.221752	0.100366	0.038652	0.682864	0.410686	0.214486	0.096519	0.680544	0.401211	0.210616	0.673688	0.403522	0.680579	0.238000	1.105643e+00	0.054000	0.049000	0.080000	0.071000	0.027000	0.233000	4.511521e+00
3095000	0.263000	1.105643e+00	0.057000	0.053000	0.094000	0.076000	0.037000	0.249000	4.466630e+00	0.307000	0.253000	6.105679e-01	0.685946	0.422086	0.228705	0.108588	0.043776	0.015326	0.004294	0.688417	0.423008	0.225140	0.103859	0.041168	0.014330	0.686561	0.416612	0.221862	0.100439	0.038651	0.682887	0.410601	0.214485	0.096504	0.680568	0.401339	0.210568	0.673699	0.403440	0.680475	0.238000	1.105643e+00	0.054000	0.052000	0.101000	0.071000	0.027000	0.239000	4.422187e+00
3100000	0.263000	1.105643e+00	0.057000	0.039000	0.100000	0.076000	0.021000	0.276000	4.466630e+00	0.344000	0.250000	6.044927e-01	0.685954	0.422052	0.228666	0.108579	0.043785	0.015357	0.004305	0.688393	0.423029	0.225173	0.103891	0.041154	0.014308	0.686590	0.416664	0.221914	0.100499	0.038672	0.682962	0.410512	0.214417	0.096525	0.680500	0.401310	0.210665	0.673761	0.403609	0.680577	0.235000	1.094641e+00	0.068000	0.052000	0.101000	0.071000	0.027000	0.254000	4.422187e+00
3105000	0.254000	1.116755e+00	0.086000	0.039000	0.100000	0.076000	0.021000	0.265000	4.556862e+00	0.344000	0.250000	6.044927e-01	0.685962	0.422081	0.228628	0.108594	0.043777	0.015384	0.004299	0.688592	0.423114	0.225284	0.103905	0.041161	0.014300	0.686669	0.416716	0.221984	0.100496	0.038671	0.683011	0.410532	0.214315	0.096454	0.680440	0.401274	0.210562	0.673722	0.403396	0.680404	0.235000	1.094641e+00	0.069000	0.040000	0.101000	0.071000	0.022000	0.260000	4.422187e+00
3110000	0.254000	1.116755e+00	0.086000	0.062000	0.100000	0.076000	0.021000	0.272000	4.556862e+00	0.321000	0.250000	6.044927e-01	0.685972	0.422020	0.228584	0.108592	0.043741	0.015396	0.004292	0.688565	0.423100	0.225332	0.103893	0.041131	0.014277	0.686652	0.416502	0.221882	0.100437	0.038663	0.683034	0.410455	0.214292	0.096458	0.680358	0.401221	0.210542	0.673711	0.403515	0.680400	0.235000	1.094641e+00	0.069000	0.040000	0.101000	0.090000	0.022000	0.247000	4.334621e+00
3115000	0.254000	1.116755e+00	0.060000	0.062000	0.100000	0.083000	0.021000	0.249000	4.556862e+00	0.333000	0.242000	5.984779e-01	0.685916	0.422138	0.228612	0.108506	0.043713	0.015390	0.004295	0.688484	0.423026	0.225254	0.103854	0.041108	0.014272	0.686615	0.416351	0.221887	0.100421	0.038663	0.683026	0.410642	0.214278	0.096519	0.680486	0.401275	0.210616	0.673821	0.403559	0.680395	0.235000	1.094641e+00	0.071000	0.058000	0.073000	0.090000	0.022000	0.260000	4.334621e+00
3120000	0.254000	1.116755e+00	0.060000	0.042000	0.081000	0.083000	0.021000	0.254000	4.556862e+00	0.316000	0.242000	5.984779e-01	0.685797	0.421979	0.228582	0.108413	0.043693	0.015391	0.004288	0.688589	0.423002	0.225272	0.103916	0.041140	0.014267	0.686547	0.416409	0.221902	0.100462	0.038680	0.683022	0.410639	0.214317	0.096660	0.680509	0.401475	0.210704	0.673871	0.403625	0.680392	0.235000	1.094641e+00	0.071000	0.058000	0.073000	0.090000	0.022000	0.274000	4.334621e+00
3125000	0.254000	1.116755e+00	0.064000	0.042000	0.081000	0.083000	0.021000	0.237000	4.556862e+00	0.316000	0.242000	5.984779e-01	0.685872	0.422030	0.228677	0.108363	0.043644	0.015402	0.004308	0.688546	0.422930	0.225161	0.103839	0.041121	0.014263	0.686536	0.416396	0.221717	0.100434	0.038622	0.682946	0.410537	0.214304	0.096632	0.680509	0.401330	0.210673	0.673901	0.403577	0.680388	0.235000	1.094641e+00	0.075000	0.054000	0.073000	0.069000	0.029000	0.245000	4.334621e+00
3130000	0.254000	1.116755e+00	0.064000	0.033000	0.081000	0.079000	0.021000	0.269000	4.648917e+00	0.312000	0.279000	6.044927e-01	0.686003	0.422158	0.228837	0.108458	0.043653	0.015395	0.004319	0.688505	0.423054	0.225198	0.103806	0.041166	0.014262	0.686634	0.416506	0.221680	0.100455	0.038618	0.682984	0.410520	0.214302	0.096666	0.680490	0.401285	0.210673	0.673880	0.403603	0.680509	0.235000	1.094641e+00	0.075000	0.054000	0.105000	0.069000	0.029000	0.260000	4.422187e+00
3135000	0.254000	1.116755e+00	0.069000	0.033000	0.097000	0.079000	0.039000	0.251000	4.742831e+00	0.309000	0.279000	6.044927e-01	0.685980	0.422100	0.228811	0.108456	0.043705	0.015388	0.004312	0.688566	0.423143	0.225269	0.103938	0.041143	0.014251	0.686636	0.416566	0.221752	0.100502	0.038612	0.683078	0.410564	0.214350	0.096604	0.680475	0.401158	0.210493	0.673896	0.403385	0.680215	0.235000	1.094641e+00	0.075000	0.070000	0.105000	0.069000	0.029000	0.262000	4.511521e+00
3140000	0.254000	1.116755e+00	0.069000	0.038000	0.097000	0.079000	0.039000	0.231000	4.648917e+00	0.309000	0.279000	6.044927e-01	0.686043	0.422268	0.228857	0.108561	0.043736	0.015400	0.004305	0.688682	0.423135	0.225212	0.104037	0.041200	0.014229	0.686686	0.416545	0.221801	0.100586	0.038548	0.683162	0.410595	0.214457	0.096561	0.680392	0.401254	0.210316	0.673931	0.403191	0.679994	0.235000	1.094641e+00	0.066000	0.070000	0.105000	0.069000	0.029000	0.251000	4.511521e+00
3145000	0.254000	1.116755e+00	0.053000	0.038000	0.097000	0.076000	0.039000	0.252000	4.648917e+00	0.307000	0.279000	6.044927e-01	0.686048	0.422405	0.228906	0.108559	0.043750	0.015393	0.004315	0.688735	0.423143	0.225163	0.103972	0.041194	0.014230	0.686658	0.416421	0.221707	0.100531	0.038500	0.683105	0.410487	0.214345	0.096471	0.680353	0.401337	0.210319	0.674016	0.403268	0.679971	0.235000	1.094641e+00	0.068000	0.044000	0.095000	0.069000	0.029000	0.259000	4.602659e+00
3150000	0.254000	1.116755e+00	0.053000	0.068000	0.097000	0.076000	0.032000	0.249000	4.556862e+00	0.331000	0.239000	5.984779e-01	0.686075	0.422234	0.228856	0.108500	0.043706	0.015445	0.004326	0.688606	0.423076	0.225192	0.104021	0.041211	0.014259	0.686657	0.416466	0.221757	0.100564	0.038526	0.683092	0.410520	0.214369	0.096461	0.680314	0.401319	0.210378	0.674007	0.403318	0.680010	0.226000	1.083749e+00	0.068000	0.044000	0.095000	0.069000	0.029000	0.238000	4.602659e+00
3155000	0.254000	1.116755e+00	0.083000	0.068000	0.102000	0.076000	0.032000	0.254000	4.556862e+00	0.331000	0.239000	5.984779e-01	0.686090	0.422204	0.228883	0.108524	0.043680	0.015454	0.004319	0.688597	0.423200	0.225240	0.104010	0.041187	0.014283	0.686723	0.416581	0.221899	0.100634	0.038563	0.683214	0.410627	0.214497	0.096532	0.680348	0.401377	0.210471	0.673966	0.403282	0.680108	0.226000	1.083749e+00	0.072000	0.053000	0.095000	0.069000	0.022000	0.255000	4.602659e+00
3160000	0.248000	1.105643e+00	0.083000	0.051000	0.102000	0.079000	0.032000	0.253000	4.556862e+00	0.303000	0.239000	5.984779e-01	0.686054	0.422160	0.228825	0.108503	0.043676	0.015447	0.004321	0.688660	0.423203	0.225264	0.104042	0.041164	0.014304	0.686698	0.416585	0.221907	0.100635	0.038551	0.683298	0.410657	0.214597	0.096616	0.680413	0.401502	0.210490	0.674000	0.403364	0.680202	0.226000	1.083749e+00	0.072000	0.053000	0.101000	0.067000	0.022000	0.247000	4.602659e+00
3165000	0.248000	1.105643e+00	0.065000	0.051000	0.102000	0.079000	0.032000	0.243000	4.466630e+00	0.292000	0.247000	5.925229e-01	0.686186	0.422350	0.228998	0.108638	0.043690	0.015441	0.004324	0.688737	0.423351	0.225359	0.104014	0.041128	0.014291	0.686784	0.416605	0.221858	0.100610	0.038489	0.683271	0.410454	0.214537	0.096521	0.680283	0.401290	0.210359	0.673836	0.403336	0.680117	0.226000	1.083749e+00	0.063000	0.046000	0.101000	0.067000	0.022000	0.250000	4.511521e+00
3170000	0.248000	1.105643e+00	0.065000	0.042000	0.102000	0.079000	0.030000	0.239000	4.466630e+00	0.304000	0.247000	5.925229e-01	0.686189	0.422231	0.228988	0.108639	0.043698	0.015427	0.004334	0.688775	0.423376	0.225341	0.103969	0.041143	0.014270	0.686859	0.416585	0.221851	0.100554	0.038471	0.683193	0.410381	0.214396	0.096424	0.680249	0.401177	0.210348	0.673917	0.403202	0.680035	0.226000	1.083749e+00	0.063000	0.046000	0.101000	0.067000	0.022000	0.247000	4.422187e+00
3175000	0.248000	1.105643e+00	0.058000	0.042000	0.102000	0.079000	0.030000	0.278000	4.466630e+00	0.304000	0.247000	5.925229e-01	0.686149	0.422424	0.228961	0.108636	0.043686	0.015438	0.004327	0.688861	0.423293	0.225317	0.103968	0.041117	0.014258	0.686664	0.416501	0.221850	0.100511	0.038464	0.683222	0.410330	0.214455	0.096387	0.680124	0.401082	0.210403	0.673954	0.403180	0.679939	0.226000	1.083749e+00	0.066000	0.043000	0.101000	0.077000	0.024000	0.251000	4.511521e+00
3180000	0.248000	1.105643e+00	0.058000	0.040000	0.102000	0.066000	0.030000	0.244000	4.378185e+00	0.347000	0.266000	5.984779e-01	0.686100	0.422269	0.228850	0.108579	0.043649	0.015413	0.004328	0.688750	0.423253	0.225195	0.103951	0.041145	0.014263	0.686717	0.416641	0.221885	0.100515	0.038461	0.683209	0.410326	0.214471	0.096440	0.680114	0.401115	0.210420	0.673940	0.403190	0.680041	0.226000	1.083749e+00	0.066000	0.043000	0.092000	0.077000	0.024000	0.269000	4.602659e+00
3185000	0.248000	1.105643e+00	0.068000	0.040000	0.088000	0.066000	0.032000	0.252000	4.466630e+00	0.332000	0.266000	5.984779e-01	0.686178	0.422245	0.228888	0.108613	0.043599	0.015389	0.004320	0.688819	0.423295	0.225187	0.103879	0.041111	0.014249	0.686704	0.416792	0.221830	0.100450	0.038430	0.683094	0.410300	0.214370	0.096378	0.680081	0.401031	0.210314	0.673850	0.403242	0.679999	0.226000	1.083749e+00	0.055000	0.045000	0.092000	0.077000	0.024000	0.275000	4.602659e+00
3190000	0.248000	1.105643e+00	0.068000	0.052000	0.088000	0.066000	0.032000	0.230000	4.466630e+00	0.332000	0.266000	5.984779e-01	0.686061	0.422210	0.228884	0.108653	0.043558	0.015391	0.004314	0.688850	0.423314	0.225097	0.103843	0.041073	0.014254	0.686583	0.416752	0.221785	0.100406	0.038418	0.683067	0.410291	0.214375	0.096434	0.680071	0.401035	0.210285	0.673876	0.403344	0.680014	0.226000	1.083749e+00	0.055000	0.045000	0.092000	0.075000	0.029000	0.237000	4.511521e+00
3195000	0.248000	1.105643e+00	0.061000	0.052000	0.088000	0.090000	0.032000	0.265000	4.556862e+00	0.311000	0.266000	5.984779e-01	0.685928	0.422041	0.228866	0.108702	0.043535	0.015384	0.004308	0.688905	0.423360	0.225146	0.103774	0.041043	0.014231	0.686644	0.416849	0.221785	0.100333	0.038387	0.683132	0.410219	0.214382	0.096379	0.679879	0.400855	0.210161	0.673907	0.403424	0.680061	0.226000	1.083749e+00	0.077000	0.049000	0.098000	0.075000	0.029000	0.248000	4.511521e+00
3200000	0.248000	1.105643e+00	0.061000	0.062000	0.088000	0.090000	0.016000	0.252000	4.648917e+00	0.306000	0.248000	5.925229e-01	0.686026	0.422066	0.228812	0.108624	0.043498	0.015370	0.004302	0.688854	0.423382	0.225065	0.103720	0.041013	0.014207	0.686669	0.416662	0.221705	0.100272	0.038366	0.683065	0.410226	0.214226	0.096275	0.679935	0.400744	0.210049	0.673712	0.403268	0.680050	0.267000	1.094641e+00	0.077000	0.049000	0.098000	0.075000	0.029000	0.266000	4.511521e+00
3205000	0.248000	1.105643e+00	0.055000	0.062000	0.105000	0.090000	0.016000	0.248000	4.556862e+00	0.306000	0.248000	5.925229e-01	0.686080	0.422112	0.228869	0.108765	0.043549	0.015373	0.004295	0.688864	0.423425	0.225146	0.103768	0.041015	0.014210	0.686831	0.416731	0.221722	0.100320	0.038363	0.683018	0.410244	0.214169	0.096237	0.679875	0.400668	0.210018	0.673717	0.403160	0.679940	0.267000	1.094641e+00	0.054000	0.035000	0.098000	0.070000	0.032000	0.252000	4.602659e+00
3210000	0.231000	1.094641e+00	0.055000	0.044000	0.105000	0.094000	0.016000	0.244000	4.466630e+00	0.346000	0.248000	5.925229e-01	0.685992	0.422151	0.228799	0.108772	0.043592	0.015385	0.004289	0.688948	0.423408	0.225168	0.103805	0.041025	0.014204	0.686700	0.416799	0.221852	0.100402	0.038363	0.683063	0.410308	0.214311	0.096220	0.679910	0.400781	0.210078	0.673789	0.403099	0.679824	0.267000	1.094641e+00	0.054000	0.035000	0.098000	0.070000	0.032000	0.238000	4.602659e+00
3215000	0.231000	1.094641e+00	0.065000	0.044000	0.105000	0.094000	0.016000	0.246000	4.466630e+00	0.328000	0.284000	5.984779e-01	0.686009	0.422171	0.228727	0.108731	0.043578	0.015391	0.004290	0.688841	0.423304	0.225102	0.103819	0.041005	0.014200	0.686744	0.416834	0.221816	0.100418	0.038368	0.683073	0.410311	0.214275	0.096176	0.679926	0.400711	0.210006	0.673784	0.403029	0.679796	0.267000	1.094641e+00	0.061000	0.044000	0.081000	0.070000	0.032000	0.254000	4.602659e+00
3220000	0.231000	1.094641e+00	0.065000	0.042000	0.104000	0.094000	0.024000	0.256000	4.556862e+00	0.328000	0.284000	5.984779e-01	0.686085	0.422147	0.228600	0.108605	0.043592	0.015372	0.004292	0.688813	0.423227	0.225058	0.103807	0.040956	0.014206	0.686581	0.416768	0.221809	0.100405	0.038353	0.682980	0.410500	0.214372	0.096180	0.679981	0.400855	0.209974	0.673807	0.402995	0.679852	0.267000	1.094641e+00	0.061000	0.044000	0.081000	0.070000	0.032000	0.256000	4.695639e+00
3225000	0.231000	1.094641e+00	0.072000	0.042000	0.104000	0.082000	0.024000	0.258000	4.556862e+00	0.320000	0.284000	5.984779e-01	0.685981	0.422185	0.228746	0.108594	0.043576	0.015385	0.004302	0.688908	0.423365	0.225166	0.103840	0.041008	0.014234	0.686687	0.416969	0.221693	0.100482	0.038310	0.683137	0.410419	0.214378	0.096176	0.679919	0.400840	0.209950	0.673810	0.402952	0.679909	0.267000	1.094641e+00	0.087000	0.051000	0.081000	0.072000	0.024000	0.256000	4.695639e+00
3230000	0.231000	1.094641e+00	0.072000	0.049000	0.104000	0.082000	0.024000	0.238000	4.556862e+00	0.303000	0.244000	5.925229e-01	0.685990	0.422164	0.228737	0.108551	0.043544	0.015380	0.004295	0.688948	0.423386	0.225092	0.103801	0.040982	0.014247	0.686550	0.416811	0.221574	0.100427	0.038308	0.683026	0.410279	0.214254	0.096155	0.679821	0.400709	0.209909	0.673782	0.403040	0.680015	0.267000	1.094641e+00	0.087000	0.051000	0.092000	0.072000	0.024000	0.240000	4.602659e+00
3235000	0.231000	1.094641e+00	0.052000	0.054000	0.086000	0.082000	0.036000	0.266000	4.556862e+00	0.303000	0.244000	5.925229e-01	0.685873	0.422011	0.228622	0.108512	0.043494	0.015355	0.004288	0.688931	0.423179	0.225038	0.103769	0.040938	0.014252	0.686437	0.416662	0.221536	0.100382	0.038330	0.683083	0.410370	0.214203	0.096146	0.679795	0.400606	0.209825	0.673777	0.402983	0.680054	0.267000	1.094641e+00	0.067000	0.037000	0.092000	0.072000	0.024000	0.234000	4.511521e+00
3240000	0.231000	1.094641e+00	0.052000	0.054000	0.086000	0.082000	0.036000	0.237000	4.466630e+00	0.321000	0.244000	5.925229e-01	0.685921	0.422017	0.228631	0.108477	0.043562	0.015350	0.004282	0.688892	0.423298	0.225011	0.103732	0.040967	0.014257	0.686438	0.416651	0.221686	0.100365	0.038302	0.682989	0.410399	0.214199	0.096133	0.679844	0.400669	0.209835	0.673689	0.403058	0.680112	0.267000	1.094641e+00	0.067000	0.037000	0.092000	0.072000	0.032000	0.269000	4.602659e+00
3245000	0.231000	1.094641e+00	0.065000	0.047000	0.086000	0.082000	0.036000	0.245000	4.378185e+00	0.309000	0.244000	5.925229e-01	0.685967	0.422122	0.228650	0.108462	0.043574	0.015377	0.004276	0.688898	0.423308	0.224983	0.103787	0.040960	0.014260	0.686403	0.416670	0.221853	0.100434	0.038371	0.682919	0.410455	0.214218	0.096154	0.680030	0.400807	0.209893	0.673764	0.402955	0.680015	0.267000	1.094641e+00	0.075000	0.047000	0.092000	0.072000	0.032000	0.241000	4.511521e+00
3250000	0.231000	1.094641e+00	0.065000	0.047000	0.089000	0.082000	0.020000	0.232000	4.378185e+00	0.332000	0.270000	5.984779e-01	0.686003	0.422191	0.228634	0.108493	0.043542	0.015379	0.004270	0.688911	0.423318	0.224929	0.103769	0.040965	0.014253	0.686419	0.416565	0.221774	0.100367	0.038383	0.682864	0.410340	0.214209	0.096159	0.680086	0.400736	0.209812	0.673748	0.402933	0.679982	0.258000	1.105643e+00	0.075000	0.047000	0.110000	0.072000	0.032000	0.270000	4.602659e+00
3255000	0.231000	1.094641e+00	0.073000	0.044000	0.089000	0.082000	0.020000	0.252000	4.466630e+00	0.332000	0.270000	5.984779e-01	0.685958	0.422265	0.228608	0.108539	0.043559	0.015365	0.004271	0.688932	0.423266	0.224918	0.103780	0.040944	0.014257	0.686388	0.416526	0.221742	0.100345	0.038370	0.682899	0.410498	0.214291	0.096127	0.680112	0.400692	0.209770	0.673791	0.403023	0.680011	0.258000	1.105643e+00	0.077000	0.048000	0.110000	0.100000	0.038000	0.254000	4.695639e+00
3260000	0.228000	1.083749e+00	0.073000	0.044000	0.089000	0.073000	0.020000	0.250000	4.466630e+00	0.314000	0.270000	5.984779e-01	0.685998	0.422273	0.228641	0.108539	0.043528	0.015339	0.004265	0.688843	0.423381	0.224994	0.103801	0.040979	0.014262	0.686496	0.416471	0.221738	0.100448	0.038382	0.682871	0.410531	0.214222	0.096077	0.680126	0.400708	0.209871	0.673843	0.403044	0.680042	0.258000	1.105643e+00	0.077000	0.048000	0.110000	0.100000	0.038000	0.248000	4.602659e+00
3265000	0.228000	1.083749e+00	0.078000	0.061000	0.089000	0.073000	0.029000	0.220000	4.466630e+00	0.323000	0.269000	6.044927e-01	0.685928	0.422089	0.228558	0.108444	0.043541	0.015320	0.004258	0.688807	0.423288	0.224917	0.103739	0.040971	0.014240	0.686429	0.416373	0.221730	0.100430	0.038381	0.682831	0.410457	0.214273	0.096049	0.680134	0.400752	0.209854	0.673907	0.403095	0.680112	0.258000	1.105643e+00	0.074000	0.033000	0.101000	0.100000	0.038000	0.260000	4.602659e+00
3270000	0.228000	1.083749e+00	0.078000	0.061000	0.096000	0.073000	0.029000	0.243000	4.378185e+00	0.323000	0.269000	6.044927e-01	0.685796	0.422124	0.228634	0.108427	0.043502	0.015322	0.004252	0.688819	0.423248	0.224977	0.103681	0.040981	0.014221	0.686465	0.416243	0.221674	0.100374	0.038403	0.682711	0.410340	0.214102	0.096058	0.680156	0.400665	0.209876	0.673983	0.403268	0.680222	0.258000	1.105643e+00	0.074000	0.033000	0.101000	0.100000	0.038000	0.247000	4.602659e+00
3275000	0.228000	1.083749e+00	0.065000	0.050000	0.096000	0.079000	0.029000	0.275000	4.466630e+00	0.335000	0.269000	6.044927e-01	0.685831	0.422178	0.228685	0.108442	0.043513	0.015335	0.004245	0.688926	0.423362	0.225018	0.103650	0.041009	0.014275	0.686444	0.416428	0.221740	0.100357	0.038459	0.682608	0.410352	0.214085	0.096075	0.680219	0.400591	0.209838	0.673841	0.403367	0.680171	0.258000	1.105643e+00	0.073000	0.051000	0.101000	0.072000	0.024000	0.235000	4.511521e+00
3280000	0.228000	1.083749e+00	0.065000	0.050000	0.096000	0.079000	0.029000	0.265000	4.466630e+00	0.291000	0.275000	6.105679e-01	0.685848	0.422271	0.228693	0.108565	0.043583	0.015346	0.004273	0.688941	0.423525	0.225139	0.103822	0.041124	0.014286	0.686615	0.416650	0.221804	0.100415	0.038467	0.682694	0.410427	0.214142	0.096111	0.680312	0.400667	0.209904	0.673871	0.403498	0.680158	0.258000	1.105643e+00	0.073000	0.051000	0.109000	0.072000	0.024000	0.249000	4.422187e+00
3285000	0.228000	1.083749e+00	0.077000	0.052000	0.106000	0.079000	0.040000	0.269000	4.556862e+00	0.291000	0.275000	6.105679e-01	0.685729	0.422376	0.228764	0.108606	0.043574	0.015399	0.004267	0.689035	0.423790	0.225310	0.103874	0.041179	0.014322	0.686641	0.416686	0.221890	0.100454	0.038466	0.682691	0.410431	0.214225	0.096105	0.680353	0.400740	0.210008	0.673917	0.403499	0.680230	0.258000	1.105643e+00	0.070000	0.052000	0.109000	0.072000	0.024000	0.237000	4.422187e+00
3290000	0.228000	1.083749e+00	0.077000	0.052000	0.106000	0.079000	0.040000	0.241000	4.556862e+00	0.359000	0.275000	6.105679e-01	0.685686	0.422483	0.228885	0.108645	0.043619	0.015466	0.004261	0.689003	0.423838	0.225377	0.103905	0.041186	0.014325	0.686693	0.416758	0.221942	0.100465	0.038426	0.682623	0.410463	0.214264	0.096045	0.680297	0.400795	0.209828	0.673989	0.403175	0.680004	0.258000	1.105643e+00	0.070000	0.052000	0.109000	0.074000	0.032000	0.241000	4.422187e+00
3295000	0.228000	1.083749e+00	0.075000	0.050000	0.106000	0.084000	0.040000	0.241000	4.556862e+00	0.323000	0.275000	6.105679e-01	0.685614	0.422579	0.228955	0.108551	0.043607	0.015440	0.004254	0.689054	0.423864	0.225286	0.103839	0.041138	0.014303	0.686645	0.416688	0.221931	0.100341	0.038386	0.682397	0.410356	0.214106	0.095979	0.680264	0.400767	0.209709	0.673893	0.403089	0.679983	0.241000	1.094641e+00	0.058000	0.048000	0.089000	0.074000	0.032000	0.251000	4.511521e+00
3300000	0.228000	1.083749e+00	0.075000	0.050000	0.100000	0.084000	0.026000	0.237000	4.466630e+00	0.323000	0.257000	6.167042e-01	0.685582	0.422513	0.228954	0.108535	0.043586	0.015435	0.004256	0.688932	0.423841	0.225266	0.103834	0.041190	0.014300	0.686630	0.416757	0.222050	0.100307	0.038374	0.682393	0.410417	0.214087	0.095879	0.680335	0.400751	0.209604	0.673897	0.402978	0.679961	0.241000	1.094641e+00	0.058000	0.048000	0.089000	0.074000	0.032000	0.213000	4.422187e+00
3305000	0.228000	1.083749e+00	0.062000	0.052000	0.100000	0.084000	0.026000	0.251000	4.466630e+00	0.323000	0.257000	6.167042e-01	0.685610	0.422555	0.228918	0.108438	0.043563	0.015430	0.004250	0.688893	0.423757	0.225236	0.103797	0.041164	0.014293	0.686674	0.416801	0.222021	0.100328	0.038389	0.682260	0.410384	0.214155	0.095869	0.680343	0.400790	0.209614	0.673926	0.403060	0.679823	0.241000	1.094641e+00	0.051000	0.046000	0.089000	0.074000	0.029000	0.255000	4.511521e+00
3310000	0.254000	1.094641e+00	0.062000	0.052000	0.100000	0.070000	0.026000	0.245000	4.466630e+00	0.345000	0.257000	6.167042e-01	0.685614	0.422629	0.228923	0.108413	0.043586	0.015439	0.004253	0.688892	0.423706	0.225242	0.103788	0.041227	0.014312	0.686688	0.416764	0.222087	0.100458	0.038417	0.682374	0.410330	0.214296	0.095940	0.680525	0.400903	0.209742	0.674016	0.403126	0.679851	0.241000	1.094641e+00	0.051000	0.046000	0.085000	0.083000	0.029000	0.265000	4.511521e+00
3315000	0.254000	1.094641e+00	0.075000	0.044000	0.100000	0.070000	0.039000	0.275000	4.556862e+00	0.335000	0.246000	6.105679e-01	0.685587	0.422707	0.228989	0.108416	0.043576	0.015442	0.004247	0.688902	0.423755	0.225238	0.103856	0.041251	0.014326	0.686765	0.416814	0.222175	0.100544	0.038456	0.682446	0.410353	0.214272	0.095966	0.680633	0.400850	0.209779	0.674034	0.403122	0.679895	0.241000	1.094641e+00	0.071000	0.051000	0.085000	0.083000	0.029000	0.254000	4.511521e+00
3320000	0.254000	1.094641e+00	0.075000	0.044000	0.108000	0.070000	0.039000	0.225000	4.556862e+00	0.335000	0.246000	6.105679e-01	0.685642	0.422737	0.229008	0.108380	0.043573	0.015459	0.004248	0.688901	0.423921	0.225315	0.103867	0.041286	0.014330	0.686798	0.416904	0.222147	0.100604	0.038457	0.682449	0.410266	0.214321	0.095929	0.680666	0.400859	0.209812	0.674100	0.403126	0.679780	0.241000	1.094641e+00	0.071000	0.051000	0.085000	0.083000	0.029000	0.253000	4.511521e+00
3325000	0.254000	1.094641e+00	0.050000	0.046000	0.108000	0.082000	0.039000	0.263000	4.556862e+00	0.312000	0.246000	6.105679e-01	0.685746	0.422757	0.228987	0.108370	0.043565	0.015455	0.004251	0.688941	0.423837	0.225301	0.103847	0.041293	0.014313	0.686801	0.416908	0.222098	0.100559	0.038427	0.682448	0.410165	0.214471	0.096031	0.680655	0.400743	0.209831	0.674226	0.403243	0.679789	0.241000	1.094641e+00	0.088000	0.056000	0.085000	0.083000	0.038000	0.240000	4.511521e+00
3330000	0.254000	1.094641e+00	0.050000	0.046000	0.108000	0.082000	0.039000	0.231000	4.466630e+00	0.306000	0.240000	6.044927e-01	0.685632	0.422550	0.228849	0.108277	0.043514	0.015429	0.004245	0.688825	0.423702	0.225161	0.103811	0.041314	0.014324	0.686763	0.416847	0.222033	0.100659	0.038475	0.682443	0.410244	0.214496	0.096108	0.680666	0.400643	0.209982	0.674277	0.403417	0.679885	0.241000	1.094641e+00	0.088000	0.056000	0.097000	0.083000	0.038000	0.243000	4.511521e+00
3335000	0.254000	1.094641e+00	0.067000	0.046000	0.084000	0.082000	0.030000	0.273000	4.466630e+00	0.306000	0.240000	6.044927e-01	0.685440	0.422378	0.228651	0.108221	0.043495	0.015406	0.004239	0.688813	0.423650	0.225176	0.103752	0.041328	0.014309	0.686686	0.416804	0.221963	0.100601	0.038455	0.682425	0.410150	0.214497	0.095995	0.680535	0.400560	0.209922	0.674307	0.403392	0.679971	0.241000	1.094641e+00	0.077000	0.042000	0.097000	0.083000	0.038000	0.255000	4.511521e+00
3340000	0.254000	1.094641e+00	0.067000	0.046000	0.084000	0.082000	0.030000	0.242000	4.466630e+00	0.318000	0.240000	6.044927e-01	0.685461	0.422534	0.228816	0.108284	0.043555	0.015423	0.004240	0.688940	0.423814	0.225258	0.103883	0.041387	0.014306	0.686747	0.416893	0.221976	0.100643	0.038446	0.682526	0.410180	0.214490	0.096025	0.680484	0.400598	0.209839	0.674350	0.403440	0.680089	0.241000	1.094641e+00	0.077000	0.042000	0.097000	0.078000	0.034000	0.258000	4.602659e+00
3345000	0.254000	1.094641e+00	0.074000	0.046000	0.084000	0.060000	0.030000	0.263000	4.466630e+00	0.314000	0.239000	5.984779e-01	0.685513	0.422581	0.228924	0.108302	0.043564	0.015458	0.004259	0.688971	0.423911	0.225307	0.103824	0.041352	0.014300	0.686851	0.416920	0.221965	0.100699	0.038443	0.682499	0.410111	0.214462	0.095961	0.680307	0.400659	0.209804	0.674371	0.403453	0.680136	0.242000	1.083749e+00	0.065000	0.036000	0.092000	0.078000	0.034000	0.263000	4.695639e+00
3350000	0.254000	1.094641e+00	0.074000	0.046000	0.108000	0.060000	0.034000	0.255000	4.466630e+00	0.314000	0.239000	5.984779e-01	0.685456	0.422591	0.229010	0.108315	0.043553	0.015462	0.004253	0.688908	0.423985	0.225353	0.103856	0.041361	0.014287	0.686887	0.416838	0.221937	0.100681	0.038397	0.682405	0.409959	0.214377	0.095933	0.680394	0.400618	0.209774	0.674362	0.403341	0.680093	0.242000	1.083749e+00	0.065000	0.036000	0.092000	0.078000	0.034000	0.251000	4.695639e+00
3355000	0.254000	1.094641e+00	0.072000	0.047000	0.108000	0.060000	0.034000	0.254000	4.556862e+00	0.319000	0.239000	5.984779e-01	0.685429	0.422563	0.228970	0.108313	0.043542	0.015449	0.004255	0.688873	0.423927	0.225296	0.103783	0.041325	0.014266	0.686779	0.416801	0.221955	0.100677	0.038380	0.682498	0.409977	0.214349	0.095996	0.680238	0.400748	0.209737	0.674430	0.403529	0.680233	0.242000	1.083749e+00	0.051000	0.043000	0.092000	0.078000	0.022000	0.267000	4.695639e+00
3360000	0.264000	1.105643e+00	0.072000	0.047000	0.108000	0.073000	0.034000	0.257000	4.556862e+00	0.314000	0.239000	5.984779e-01	0.685504	0.422664	0.229128	0.108391	0.043562	0.015468	0.004290	0.688901	0.423933	0.225395	0.103845	0.041374	0.014285	0.686845	0.416870	0.222017	0.100865	0.038415	0.682402	0.409994	0.214448	0.096064	0.680215	0.400886	0.209840	0.674469	0.403595	0.680294	0.242000	1.083749e+00	0.051000	0.043000	0.070000	0.078000	0.022000	0.239000	4.602659e+00
3365000	0.264000	1.105643e+00	0.071000	0.056000	0.108000	0.073000	0.034000	0.228000	4.556862e+00	0.319000	0.246000	5.925229e-01	0.685458	0.422397	0.228990	0.108275	0.043512	0.015457	0.004284	0.688821	0.423671	0.225288	0.103763	0.041388	0.014304	0.686855	0.416986	0.222041	0.100872	0.038459	0.682348	0.410061	0.214542	0.096136	0.680145	0.401070	0.209979	0.674573	0.403648	0.680318	0.242000	1.083749e+00	0.063000	0.036000	0.070000	0.078000	0.022000	0.239000	4.602659e+00
3370000	0.264000	1.105643e+00	0.071000	0.056000	0.096000	0.073000	0.029000	0.279000	4.556862e+00	0.319000	0.246000	5.925229e-01	0.685575	0.422453	0.228977	0.108157	0.043460	0.015437	0.004278	0.688781	0.423711	0.225118	0.103678	0.041333	0.014291	0.686804	0.416691	0.221860	0.100801	0.038400	0.682100	0.409855	0.214374	0.096043	0.680206	0.400953	0.209961	0.674435	0.403521	0.680254	0.242000	1.083749e+00	0.063000	0.036000	0.070000	0.078000	0.019000	0.254000	4.602659e+00
3375000	0.264000	1.105643e+00	0.070000	0.051000	0.096000	0.091000	0.029000	0.244000	4.466630e+00	0.318000	0.246000	5.925229e-01	0.685617	0.422357	0.228842	0.108124	0.043443	0.015416	0.004271	0.688602	0.423604	0.225017	0.103620	0.041305	0.014278	0.686651	0.416679	0.221801	0.100787	0.038391	0.682003	0.409893	0.214376	0.096043	0.680182	0.400943	0.209953	0.674357	0.403479	0.680166	0.242000	1.083749e+00	0.058000	0.060000	0.070000	0.090000	0.019000	0.237000	4.602659e+00
3380000	0.264000	1.105643e+00	0.070000	0.051000	0.096000	0.091000	0.029000	0.264000	4.466630e+00	0.322000	0.229000	5.866272e-01	0.685623	0.422453	0.228944	0.108172	0.043476	0.015402	0.004266	0.688612	0.423604	0.225091	0.103626	0.041290	0.014315	0.686772	0.416806	0.221930	0.100829	0.038447	0.682173	0.409852	0.214343	0.096048	0.680097	0.400973	0.209903	0.674370	0.403527	0.680225	0.242000	1.083749e+00	0.058000	0.060000	0.078000	0.090000	0.019000	0.278000	4.602659e+00
3385000	0.264000	1.105643e+00	0.072000	0.050000	0.100000	0.091000	0.028000	0.280000	4.556862e+00	0.322000	0.229000	5.866272e-01	0.685672	0.422339	0.228943	0.108087	0.043440	0.015404	0.004268	0.688419	0.423478	0.225108	0.103608	0.041277	0.014301	0.686714	0.416799	0.221827	0.100820	0.038430	0.682075	0.409868	0.214466	0.096080	0.680148	0.401212	0.210050	0.674488	0.403722	0.680239	0.242000	1.083749e+00	0.063000	0.057000	0.078000	0.090000	0.019000	0.249000	4.511521e+00
3390000	0.264000	1.105643e+00	0.072000	0.050000	0.100000	0.091000	0.028000	0.248000	4.556862e+00	0.304000	0.229000	5.866272e-01	0.685764	0.422341	0.228826	0.108098	0.043428	0.015415	0.004261	0.688401	0.423411	0.225134	0.103580	0.041279	0.014289	0.686688	0.416678	0.221829	0.100789	0.038442	0.682142	0.409785	0.214579	0.096113	0.680024	0.401240	0.210022	0.674520	0.403776	0.680222	0.242000	1.083749e+00	0.063000	0.057000	0.078000	0.079000	0.039000	0.215000	4.511521e+00
3395000	0.264000	1.105643e+00	0.067000	0.048000	0.100000	0.081000	0.028000	0.262000	4.556862e+00	0.307000	0.263000	5.925229e-01	0.685852	0.422414	0.228850	0.108081	0.043382	0.015466	0.004264	0.688478	0.423381	0.225052	0.103553	0.041266	0.014285	0.686663	0.416581	0.221790	0.100802	0.038474	0.682083	0.409790	0.214594	0.096154	0.679996	0.401330	0.210104	0.674612	0.403889	0.680284	0.242000	1.083749e+00	0.072000	0.052000	0.080000	0.079000	0.039000	0.249000	4.511521e+00
3400000	0.264000	1.105643e+00	0.067000	0.048000	0.106000	0.081000	0.027000	0.259000	4.556862e+00	0.307000	0.263000	5.925229e-01	0.685786	0.422396	0.228813	0.108025	0.043417	0.015451	0.004266	0.688415	0.423306	0.224994	0.103576	0.041292	0.014273	0.686627	0.416494	0.221811	0.100787	0.038448	0.682139	0.409974	0.214644	0.096190	0.680151	0.401369	0.209981	0.674603	0.403764	0.680227	0.248000	1.072966e+00	0.072000	0.052000	0.080000	0.079000	0.039000	0.248000	4.511521e+00
3405000	0.261000	1.116755e+00	0.072000	0.053000	0.106000	0.081000	0.027000	0.251000	4.648917e+00	0.314000	0.263000	5.925229e-01	0.685885	0.422566	0.228881	0.108014	0.043387	0.015438	0.004259	0.688457	0.423218	0.224863	0.103484	0.041232	0.014250	0.686428	0.416366	0.221652	0.100729	0.038436	0.682090	0.409786	0.214538	0.096100	0.680053	0.401405	0.209912	0.674564	0.403726	0.680157	0.248000	1.072966e+00	0.065000	0.041000	0.080000	0.079000	0.028000	0.278000	4.511521e+00
3410000	0.261000	1.116755e+00	0.072000	0.053000	0.106000	0.075000	0.027000	0.254000	4.648917e+00	0.329000	0.263000	5.925229e-01	0.685925	0.422534	0.228908	0.108026	0.043368	0.015448	0.004270	0.688507	0.423250	0.224878	0.103537	0.041251	0.014260	0.686535	0.416349	0.221637	0.100698	0.038467	0.682105	0.409790	0.214492	0.096112	0.680125	0.401513	0.209974	0.674671	0.403742	0.680315	0.248000	1.072966e+00	0.065000	0.041000	0.087000	0.073000	0.028000	0.247000	4.422187e+00
3415000	0.261000	1.116755e+00	0.053000	0.048000	0.106000	0.075000	0.027000	0.253000	4.648917e+00	0.318000	0.258000	5.984779e-01	0.686008	0.422550	0.228956	0.108002	0.043379	0.015451	0.004264	0.688414	0.423181	0.224813	0.103491	0.041264	0.014251	0.686443	0.416297	0.221615	0.100725	0.038456	0.682073	0.409945	0.214561	0.096110	0.680152	0.401552	0.209977	0.674759	0.403787	0.680298	0.248000	1.072966e+00	0.072000	0.054000	0.087000	0.073000	0.028000	0.257000	4.511521e+00
3420000	0.261000	1.116755e+00	0.053000	0.048000	0.101000	0.075000	0.027000	0.234000	4.648917e+00	0.318000	0.258000	5.984779e-01	0.685832	0.422455	0.228895	0.107909	0.043354	0.015438	0.004274	0.688403	0.423217	0.224871	0.103550	0.041278	0.014241	0.686479	0.416418	0.221677	0.100798	0.038524	0.682126	0.409988	0.214701	0.096139	0.680134	0.401647	0.209964	0.674889	0.403911	0.680286	0.248000	1.072966e+00	0.072000	0.054000	0.087000	0.073000	0.037000	0.254000	4.511521e+00
3425000	0.261000	1.116755e+00	0.068000	0.041000	0.101000	0.078000	0.027000	0.247000	4.556862e+00	0.315000	0.258000	5.984779e-01	0.685753	0.422264	0.228971	0.107903	0.043328	0.015446	0.004268	0.688345	0.423269	0.224827	0.103549	0.041267	0.014236	0.686491	0.416478	0.221680	0.100788	0.038520	0.682140	0.409928	0.214590	0.096115	0.680104	0.401684	0.209903	0.674888	0.403867	0.680293	0.248000	1.072966e+00	0.063000	0.052000	0.078000	0.069000	0.037000	0.274000	4.602659e+00
3430000	0.261000	1.116755e+00	0.068000	0.041000	0.101000	0.078000	0.027000	0.240000	4.556862e+00	0.318000	0.232000	5.925229e-01	0.685737	0.422288	0.228998	0.107916	0.043304	0.015428	0.004261	0.688379	0.423265	0.224859	0.103503	0.041292	0.014231	0.686511	0.416512	0.221604	0.100715	0.038536	0.682101	0.409837	0.214601	0.096055	0.680003	0.401589	0.210003	0.674860	0.403945	0.680346	0.248000	1.072966e+00	0.063000	0.052000	0.078000	0.069000	0.037000	0.222000	4.511521e+00
3435000	0.261000	1.116755e+00	0.086000	0.061000	0.118000	0.078000	0.035000	0.254000	4.648917e+00	0.318000	0.232000	5.925229e-01	0.685676	0.422266	0.228871	0.107809	0.043316	0.015404	0.004255	0.688327	0.422957	0.224650	0.103440	0.041243	0.014212	0.686276	0.416410	0.221515	0.100717	0.038499	0.682189	0.409881	0.214628	0.096004	0.680075	0.401597	0.209904	0.674877	0.403737	0.680308	0.248000	1.072966e+00	0.065000	0.059000	0.078000	0.069000	0.037000	0.243000	4.511521e+00
3440000	0.261000	1.116755e+00	0.086000	0.061000	0.118000	0.078000	0.035000	0.275000	4.648917e+00	0.338000	0.232000	5.925229e-01	0.685671	0.422280	0.228919	0.107814	0.043333	0.015391	0.004249	0.688336	0.422897	0.224683	0.103475	0.041227	0.014209	0.686313	0.416473	0.221522	0.100682	0.038504	0.682213	0.409963	0.214642	0.096045	0.680070	0.401547	0.210092	0.674952	0.403795	0.680414	0.248000	1.072966e+00	0.065000	0.059000	0.078000	0.086000	0.033000	0.258000	4.511521e+00
3445000	0.261000	1.116755e+00	0.066000	0.054000	0.118000	0.073000	0.035000	0.263000	4.648917e+00	0.306000	0.264000	5.984779e-01	0.685814	0.422331	0.228994	0.107851	0.043320	0.015367	0.004242	0.688316	0.423025	0.224730	0.103480	0.041214	0.014205	0.686331	0.416461	0.221475	0.100653	0.038486	0.682116	0.409996	0.214600	0.096081	0.680046	0.401562	0.210094	0.674876	0.403681	0.680452	0.246000	1.062290e+00	0.079000	0.061000	0.095000	0.086000	0.033000	0.256000	4.511521e+00
3450000	0.261000	1.116755e+00	0.066000	0.054000	0.096000	0.073000	0.039000	0.251000	4.648917e+00	0.306000	0.264000	5.984779e-01	0.685707	0.422368	0.229060	0.107808	0.043317	0.015399	0.004236	0.688391	0.423002	0.224839	0.103545	0.041279	0.014258	0.686374	0.416579	0.221521	0.100631	0.038481	0.682176	0.410026	0.214678	0.096131	0.680019	0.401607	0.210075	0.674908	0.403717	0.680516	0.246000	1.062290e+00	0.079000	0.061000	0.095000	0.086000	0.033000	0.236000	4.511521e+00
3455000	0.239000	1.105643e+00	0.057000	0.045000	0.096000	0.073000	0.039000	0.245000	4.556862e+00	0.332000	0.264000	5.984779e-01	0.685763	0.422392	0.229019	0.107839	0.043334	0.015416	0.004238	0.688372	0.422878	0.224787	0.103476	0.041259	0.014254	0.686372	0.416504	0.221548	0.100586	0.038512	0.682151	0.410066	0.214629	0.096152	0.680053	0.401630	0.210134	0.674980	0.403644	0.680533	0.246000	1.062290e+00	0.076000	0.051000	0.095000	0.086000	0.024000	0.264000	4.602659e+00
3460000	0.239000	1.105643e+00	0.057000	0.045000	0.096000	0.081000	0.039000	0.267000	4.556862e+00	0.297000	0.264000	5.984779e-01	0.685785	0.422305	0.228926	0.107800	0.043295	0.015397	0.004233	0.688374	0.422732	0.224841	0.103433	0.041219	0.014258	0.686406	0.416518	0.221457	0.100549	0.038500	0.682040	0.409913	0.214592	0.096120	0.680051	0.401559	0.210092	0.674912	0.403559	0.680552	0.246000	1.062290e+00	0.076000	0.051000	0.099000	0.080000	0.024000	0.247000	4.511521e+00
3465000	0.239000	1.105643e+00	0.068000	0.040000	0.096000	0.081000	0.039000	0.236000	4.466630e+00	0.324000	0.263000	6.044927e-01	0.685880	0.422217	0.228976	0.107826	0.043365	0.015440	0.004292	0.688453	0.422850	0.224861	0.103478	0.041273	0.014270	0.686421	0.416599	0.221569	0.100566	0.038566	0.682115	0.409974	0.214706	0.096195	0.680126	0.401648	0.210229	0.675000	0.403555	0.680619	0.246000	1.062290e+00	0.067000	0.053000	0.099000	0.080000	0.024000	0.261000	4.602659e+00
3470000	0.239000	1.105643e+00	0.068000	0.040000	0.090000	0.081000	0.033000	0.255000	4.556862e+00	0.324000	0.263000	6.044927e-01	0.685678	0.422146	0.228904	0.107812	0.043369	0.015423	0.004286	0.688384	0.422847	0.224818	0.103529	0.041274	0.014289	0.686381	0.416634	0.221567	0.100566	0.038590	0.682141	0.410055	0.214664	0.096213	0.680191	0.401675	0.210250	0.675070	0.403505	0.680583	0.246000	1.062290e+00	0.067000	0.053000	0.099000	0.080000	0.025000	0.227000	4.602659e+00
3475000	0.239000	1.105643e+00	0.062000	0.051000	0.090000	0.081000	0.033000	0.240000	4.466630e+00	0.322000	0.263000	6.044927e-01	0.685651	0.422159	0.228907	0.107802	0.043343	0.015419	0.004296	0.688433	0.422813	0.224864	0.103486	0.041266	0.014313	0.686403	0.416687	0.221598	0.100622	0.038630	0.682033	0.410091	0.214662	0.096256	0.680099	0.401632	0.210453	0.675115	0.403692	0.680702	0.246000	1.062290e+00	0.068000	0.044000	0.099000	0.089000	0.025000	0.250000	4.511521e+00
3480000	0.239000	1.105643e+00	0.062000	0.051000	0.090000	0.077000	0.033000	0.280000	4.556862e+00	0.357000	0.263000	6.105679e-01	0.685721	0.422349	0.229020	0.107832	0.043373	0.015412	0.004290	0.688471	0.422837	0.224882	0.103543	0.041221	0.014299	0.686467	0.416805	0.221586	0.100593	0.038640	0.682110	0.410055	0.214658	0.096282	0.680087	0.401715	0.210398	0.675182	0.403727	0.680657	0.246000	1.062290e+00	0.068000	0.044000	0.112000	0.089000	0.025000	0.275000	4.511521e+00
3485000	0.239000	1.105643e+00	0.062000	0.057000	0.098000	0.077000	0.026000	0.277000	4.556862e+00	0.357000	0.263000	6.105679e-01	0.685696	0.422372	0.229124	0.107816	0.043374	0.015408	0.004284	0.688584	0.422875	0.224964	0.103579	0.041199	0.014286	0.686353	0.416877	0.221572	0.100599	0.038631	0.682079	0.410093	0.214657	0.096290	0.680128	0.401701	0.210462	0.675154	0.403683	0.680649	0.246000	1.062290e+00	0.066000	0.052000	0.112000	0.089000	0.025000	0.252000	4.602659e+00
3490000	0.239000	1.105643e+00	0.062000	0.057000	0.098000	0.077000	0.026000	0.288000	4.556862e+00	0.308000	0.263000	6.105679e-01	0.685785	0.422550	0.229194	0.107839	0.043382	0.015418	0.004277	0.688679	0.422942	0.224951	0.103572	0.041218	0.014280	0.686375	0.416934	0.221516	0.100552	0.038629	0.682013	0.410068	0.214660	0.096330	0.680118	0.401689	0.210534	0.675210	0.403726	0.680670	0.246000	1.062290e+00	0.066000	0.052000	0.112000	0.089000	0.035000	0.240000	4.511521e+00
3495000	0.239000	1.105643e+00	0.071000	0.047000	0.098000	0.082000	0.026000	0.277000	4.556862e+00	0.329000	0.247000	6.044927e-01	0.685863	0.422563	0.229237	0.107863	0.043363	0.015413	0.004272	0.688739	0.422932	0.224842	0.103545	0.041165	0.014300	0.686227	0.416832	0.221466	0.100464	0.038638	0.681928	0.410058	0.214661	0.096352	0.680084	0.401740	0.210456	0.675254	0.403765	0.680672	0.260000	1.072966e+00	0.072000	0.056000	0.105000	0.088000	0.035000	0.245000	4.511521e+00
3500000	0.239000	1.105643e+00	0.071000	0.047000	0.098000	0.082000	0.026000	0.231000	4.466630e+00	0.305000	0.247000	6.044927e-01	0.685816	0.422497	0.229238	0.107822	0.043377	0.015389	0.004266	0.688686	0.422900	0.224789	0.103603	0.041136	0.014288	0.686318	0.416797	0.221437	0.100461	0.038629	0.681897	0.410087	0.214612	0.096338	0.680171	0.401791	0.210488	0.675338	0.403751	0.680641	0.260000	1.072966e+00	0.072000	0.056000	0.105000	0.088000	0.035000	0.241000	4.511521e+00
3505000	0.240000	1.094641e+00	0.058000	0.034000	0.087000	0.082000	0.034000	0.233000	4.466630e+00	0.305000	0.247000	6.044927e-01	0.685868	0.422673	0.229259	0.107911	0.043370	0.015368	0.004260	0.688773	0.422925	0.224796	0.103587	0.041189	0.014305	0.686261	0.416770	0.221474	0.100461	0.038609	0.681930	0.410183	0.214709	0.096426	0.680162	0.401858	0.210393	0.675329	0.403593	0.680543	0.260000	1.072966e+00	0.069000	0.059000	0.105000	0.088000	0.030000	0.250000	4.422187e+00
3510000	0.240000	1.094641e+00	0.058000	0.034000	0.087000	0.067000	0.034000	0.222000	4.466630e+00	0.318000	0.247000	6.044927e-01	0.685801	0.422618	0.229225	0.107909	0.043406	0.015368	0.004254	0.688726	0.422951	0.224848	0.103582	0.041188	0.014291	0.686259	0.416728	0.221450	0.100478	0.038608	0.681938	0.410207	0.214700	0.096435	0.680155	0.401849	0.210312	0.675345	0.403585	0.680465	0.260000	1.072966e+00	0.069000	0.059000	0.087000	0.082000	0.030000	0.250000	4.422187e+00
3515000	0.240000	1.094641e+00	0.060000	0.051000	0.087000	0.067000	0.034000	0.259000	4.466630e+00	0.299000	0.271000	6.105679e-01	0.685909	0.422591	0.229315	0.107984	0.043445	0.015417	0.004256	0.688805	0.423012	0.224981	0.103627	0.041232	0.014327	0.686296	0.416943	0.221567	0.100508	0.038567	0.681998	0.410269	0.214734	0.096372	0.680132	0.401830	0.210311	0.675349	0.403517	0.680431	0.260000	1.072966e+00	0.070000	0.034000	0.087000	0.082000	0.030000	0.252000	4.511521e+00
3520000	0.240000	1.094641e+00	0.060000	0.051000	0.101000	0.067000	0.028000	0.241000	4.466630e+00	0.299000	0.271000	6.105679e-01	0.685933	0.422546	0.229269	0.107938	0.043433	0.015399	0.004249	0.688835	0.422975	0.224922	0.103582	0.041213	0.014324	0.686293	0.416887	0.221583	0.100519	0.038554	0.682079	0.410343	0.214729	0.096381	0.680151	0.401834	0.210297	0.675334	0.403563	0.680345	0.260000	1.072966e+00	0.070000	0.034000	0.087000	0.082000	0.034000	0.267000	4.602659e+00
3525000	0.240000	1.094641e+00	0.064000	0.048000	0.101000	0.093000	0.028000	0.271000	4.556862e+00	0.317000	0.271000	6.105679e-01	0.685981	0.422547	0.229187	0.107995	0.043433	0.015410	0.004243	0.688801	0.422948	0.224837	0.103569	0.041254	0.014318	0.686267	0.416928	0.221704	0.100560	0.038606	0.682158	0.410450	0.214852	0.096450	0.680233	0.401980	0.210523	0.675446	0.403614	0.680476	0.260000	1.072966e+00	0.082000	0.045000	0.089000	0.094000	0.034000	0.230000	4.602659e+00
3530000	0.240000	1.094641e+00	0.064000	0.048000	0.101000	0.093000	0.028000	0.258000	4.556862e+00	0.337000	0.251000	6.167042e-01	0.686037	0.422598	0.229213	0.108004	0.043387	0.015395	0.004238	0.688722	0.422842	0.224788	0.103574	0.041224	0.014312	0.686138	0.416812	0.221575	0.100523	0.038559	0.682074	0.410476	0.214888	0.096482	0.680237	0.402012	0.210643	0.675460	0.403715	0.680541	0.260000	1.072966e+00	0.082000	0.045000	0.089000	0.094000	0.034000	0.255000	4.602659e+00
3535000	0.240000	1.094641e+00	0.048000	0.051000	0.113000	0.093000	0.027000	0.247000	4.556862e+00	0.351000	0.251000	6.167042e-01	0.686160	0.422647	0.229227	0.107985	0.043407	0.015389	0.004232	0.688733	0.422678	0.224794	0.103505	0.041204	0.014292	0.686110	0.416779	0.221519	0.100512	0.038509	0.682042	0.410422	0.214869	0.096416	0.680228	0.401986	0.210597	0.675414	0.403664	0.680426	0.260000	1.072966e+00	0.072000	0.046000	0.089000	0.094000	0.034000	0.259000	4.602659e+00
3540000	0.240000	1.094641e+00	0.048000	0.051000	0.113000	0.093000	0.027000	0.248000	4.466630e+00	0.351000	0.251000	6.167042e-01	0.686300	0.422638	0.229323	0.107962	0.043385	0.015394	0.004233	0.688733	0.422806	0.224805	0.103495	0.041230	0.014272	0.686123	0.416784	0.221490	0.100572	0.038518	0.681968	0.410382	0.214862	0.096402	0.680295	0.402110	0.210594	0.675462	0.403716	0.680408	0.260000	1.072966e+00	0.072000	0.046000	0.089000	0.088000	0.038000	0.225000	4.511521e+00
3545000	0.240000	1.094641e+00	0.066000	0.051000	0.113000	0.071000	0.027000	0.251000	4.556862e+00	0.331000	0.251000	6.167042e-01	0.686342	0.422628	0.229248	0.107910	0.043357	0.015380	0.004226	0.688714	0.422698	0.224745	0.103489	0.041185	0.014260	0.686072	0.416717	0.221429	0.100509	0.038488	0.681949	0.410473	0.214801	0.096388	0.680317	0.402003	0.210577	0.675329	0.403516	0.680259	0.260000	1.072966e+00	0.056000	0.064000	0.100000	0.088000	0.038000	0.256000	4.602659e+00
3550000	0.240000	1.094641e+00	0.066000	0.051000	0.113000	0.071000	0.038000	0.264000	4.648917e+00	0.301000	0.231000	6.105679e-01	0.686308	0.422638	0.229222	0.107942	0.043350	0.015375	0.004221	0.688801	0.422807	0.224826	0.103491	0.041150	0.014242	0.686039	0.416736	0.221437	0.100462	0.038452	0.681992	0.410469	0.214678	0.096315	0.680193	0.401809	0.210486	0.675149	0.403252	0.680332	0.256000	1.083749e+00	0.056000	0.064000	0.100000	0.088000	0.038000	0.250000	4.602659e+00
3555000	0.242000	1.083749e+00	0.059000	0.050000	0.099000	0.071000	0.038000	0.261000	4.648917e+00	0.301000	0.231000	6.105679e-01	0.686193	0.422594	0.229166	0.107903	0.043318	0.015376	0.004214	0.688795	0.422816	0.224813	0.103468	0.041150	0.014237	0.686001	0.416774	0.221391	0.100450	0.038475	0.682060	0.410541	0.214688	0.096272	0.680219	0.401808	0.210350	0.675140	0.403166	0.680266	0.256000	1.083749e+00	0.063000	0.055000	0.100000	0.088000	0.026000	0.258000	4.602659e+00
3560000	0.242000	1.083749e+00	0.059000	0.050000	0.099000	0.075000	0.038000	0.234000	4.556862e+00	0.314000	0.231000	6.105679e-01	0.686111	0.422480	0.229224	0.107915	0.043300	0.015370	0.004209	0.688834	0.422824	0.224828	0.103363	0.041140	0.014219	0.686041	0.416816	0.221343	0.100382	0.038462	0.681996	0.410392	0.214655	0.096178	0.680288	0.401829	0.210289	0.675138	0.403139	0.680295	0.256000	1.083749e+00	0.063000	0.055000	0.103000	0.081000	0.026000	0.256000	4.695639e+00
3565000	0.242000	1.083749e+00	0.067000	0.037000	0.099000	0.075000	0.038000	0.261000	4.556862e+00	0.335000	0.241000	6.044927e-01	0.686177	0.422591	0.229198	0.107883	0.043245	0.015365	0.004203	0.688991	0.422805	0.224821	0.103338	0.041119	0.014246	0.685915	0.416791	0.221259	0.100336	0.038482	0.681875	0.410322	0.214571	0.096114	0.680204	0.401743	0.210275	0.675083	0.403218	0.680373	0.256000	1.083749e+00	0.075000	0.045000	0.103000	0.081000	0.026000	0.246000	4.602659e+00
3570000	0.242000	1.083749e+00	0.067000	0.037000	0.117000	0.075000	0.030000	0.266000	4.556862e+00	0.335000	0.241000	6.044927e-01	0.686304	0.422703	0.229304	0.107972	0.043295	0.015375	0.004197	0.688984	0.422843	0.224946	0.103343	0.041092	0.014262	0.685888	0.416800	0.221251	0.100361	0.038496	0.681805	0.410292	0.214651	0.096196	0.680268	0.401832	0.210351	0.675203	0.403320	0.680425	0.256000	1.083749e+00	0.075000	0.045000	0.103000	0.081000	0.024000	0.250000	4.511521e+00
3575000	0.242000	1.083749e+00	0.075000	0.052000	0.117000	0.075000	0.030000	0.245000	4.556862e+00	0.307000	0.241000	6.044927e-01	0.686248	0.422628	0.229210	0.107912	0.043287	0.015378	0.004199	0.688993	0.422876	0.224889	0.103322	0.041072	0.014252	0.685829	0.416694	0.221209	0.100379	0.038494	0.681654	0.410282	0.214647	0.096185	0.680287	0.401876	0.210467	0.675223	0.403398	0.680549	0.256000	1.083749e+00	0.064000	0.044000	0.091000	0.080000	0.024000	0.256000	4.511521e+00
3580000	0.242000	1.083749e+00	0.075000	0.052000	0.117000	0.079000	0.030000	0.254000	4.556862e+00	0.342000	0.229000	5.984779e-01	0.686441	0.422831	0.229427	0.108005	0.043360	0.015420	0.004200	0.689018	0.422974	0.224905	0.103363	0.041069	0.014250	0.685879	0.416723	0.221363	0.100449	0.038522	0.681589	0.410253	0.214683	0.096145	0.680415	0.402024	0.210463	0.675317	0.403479	0.680513	0.256000	1.083749e+00	0.061000	0.044000	0.091000	0.080000	0.024000	0.248000	4.511521e+00
3585000	0.242000	1.083749e+00	0.071000	0.047000	0.117000	0.079000	0.035000	0.231000	4.466630e+00	0.315000	0.229000	5.984779e-01	0.686530	0.422911	0.229465	0.107997	0.043394	0.015453	0.004195	0.689132	0.422898	0.224865	0.103420	0.041105	0.014284	0.685818	0.416673	0.221431	0.100519	0.038541	0.681617	0.410440	0.214723	0.096106	0.680552	0.402144	0.210452	0.675395	0.403523	0.680492	0.256000	1.083749e+00	0.061000	0.050000	0.091000	0.080000	0.024000	0.266000	4.602659e+00
3590000	0.242000	1.083749e+00	0.071000	0.047000	0.107000	0.079000	0.035000	0.276000	4.556862e+00	0.315000	0.229000	5.984779e-01	0.686469	0.422930	0.229380	0.108082	0.043394	0.015429	0.004197	0.689108	0.422783	0.224912	0.103446	0.041135	0.014326	0.685779	0.416633	0.221524	0.100604	0.038571	0.681635	0.410558	0.214797	0.096170	0.680513	0.402142	0.210564	0.675429	0.403557	0.680657	0.256000	1.083749e+00	0.081000	0.050000	0.091000	0.084000	0.030000	0.259000	4.602659e+00
3595000	0.242000	1.083749e+00	0.057000	0.038000	0.107000	0.079000	0.035000	0.265000	4.556862e+00	0.327000	0.234000	5.925229e-01	0.686486	0.423064	0.229512	0.108124	0.043408	0.015417	0.004192	0.689187	0.422868	0.225033	0.103514	0.041113	0.014336	0.685807	0.416738	0.221659	0.100552	0.038565	0.681687	0.410621	0.214760	0.096128	0.680514	0.402112	0.210509	0.675308	0.403390	0.680602	0.243000	1.072966e+00	0.081000	0.041000	0.092000	0.084000	0.030000	0.242000	4.511521e+00
3600000	0.242000	1.083749e+00	0.057000	0.038000	0.107000	0.079000	0.033000	0.262000	4.556862e+00	0.308000	0.234000	5.925229e-01	0.686455	0.422917	0.229410	0.108094	0.043396	0.015393	0.004202	0.689028	0.422836	0.225098	0.103531	0.041118	0.014367	0.685837	0.416825	0.221778	0.100573	0.038690	0.681683	0.410738	0.214863	0.096226	0.680541	0.402160	0.210613	0.675341	0.403350	0.680683	0.243000	1.072966e+00	0.056000	0.041000	0.092000	0.084000	0.030000	0.261000	4.511521e+00
3605000	0.242000	1.083749e+00	0.059000	0.040000	0.098000	0.079000	0.033000	0.238000	4.466630e+00	0.308000	0.234000	5.925229e-01	0.686464	0.422890	0.229432	0.108021	0.043455	0.015380	0.004204	0.689002	0.422799	0.225101	0.103587	0.041143	0.014370	0.685896	0.416887	0.221898	0.100620	0.038693	0.681700	0.410723	0.214878	0.096269	0.680557	0.402221	0.210587	0.675351	0.403333	0.680661	0.243000	1.072966e+00	0.056000	0.051000	0.092000	0.084000	0.021000	0.249000	4.422187e+00
3610000	0.244000	1.072966e+00	0.059000	0.040000	0.098000	0.082000	0.033000	0.271000	4.556862e+00	0.304000	0.234000	5.925229e-01	0.686577	0.422927	0.229503	0.108063	0.043470	0.015400	0.004222	0.688995	0.422923	0.225131	0.103491	0.041112	0.014372	0.685967	0.416867	0.221838	0.100574	0.038670	0.681617	0.410686	0.214850	0.096274	0.680600	0.402251	0.210623	0.675383	0.403367	0.680596	0.243000	1.072966e+00	0.056000	0.051000	0.097000	0.069000	0.021000	0.252000	4.511521e+00
3615000	0.244000	1.072966e+00	0.064000	0.058000	0.098000	0.082000	0.022000	0.261000	4.556862e+00	0.287000	0.227000	5.866272e-01	0.686562	0.422883	0.229433	0.108070	0.043427	0.015386	0.004216	0.689019	0.422920	0.225050	0.103434	0.041103	0.014359	0.685837	0.416885	0.221873	0.100538	0.038639	0.681582	0.410617	0.214833	0.096245	0.680471	0.402137	0.210513	0.675380	0.403305	0.680556	0.243000	1.072966e+00	0.045000	0.047000	0.097000	0.069000	0.021000	0.245000	4.511521e+00
3620000	0.244000	1.072966e+00	0.064000	0.058000	0.081000	0.082000	0.022000	0.245000	4.466630e+00	0.287000	0.227000	5.866272e-01	0.686535	0.422816	0.229331	0.108012	0.043403	0.015365	0.004210	0.688828	0.422787	0.224924	0.103383	0.041088	0.014354	0.685703	0.416725	0.221791	0.100570	0.038614	0.681549	0.410581	0.214795	0.096210	0.680482	0.402021	0.210476	0.675278	0.403296	0.680559	0.243000	1.072966e+00	0.045000	0.047000	0.097000	0.069000	0.029000	0.250000	4.422187e+00
3625000	0.244000	1.072966e+00	0.065000	0.058000	0.081000	0.082000	0.022000	0.238000	4.466630e+00	0.323000	0.227000	5.866272e-01	0.686499	0.422740	0.229316	0.107978	0.043344	0.015360	0.004204	0.688912	0.422668	0.224893	0.103313	0.041067	0.014342	0.685614	0.416726	0.221689	0.100515	0.038581	0.681563	0.410519	0.214675	0.096223	0.680463	0.401865	0.210464	0.675180	0.403239	0.680616	0.243000	1.072966e+00	0.069000	0.043000	0.094000	0.075000	0.029000	0.256000	4.422187e+00
3630000	0.244000	1.072966e+00	0.065000	0.058000	0.081000	0.079000	0.022000	0.237000	4.466630e+00	0.316000	0.279000	5.925229e-01	0.686524	0.422880	0.229382	0.108023	0.043378	0.015360	0.004207	0.689006	0.422848	0.224952	0.103341	0.041060	0.014347	0.685653	0.416818	0.221718	0.100471	0.038600	0.681495	0.410530	0.214598	0.096234	0.680443	0.401866	0.210489	0.675182	0.403234	0.680597	0.243000	1.072966e+00	0.065000	0.043000	0.094000	0.075000	0.029000	0.234000	4.334621e+00
3635000	0.244000	1.072966e+00	0.069000	0.041000	0.081000	0.079000	0.034000	0.238000	4.466630e+00	0.331000	0.279000	5.925229e-01	0.686507	0.422939	0.229373	0.107983	0.043389	0.015377	0.004201	0.688959	0.422910	0.224993	0.103449	0.041048	0.014359	0.685675	0.416746	0.221682	0.100428	0.038606	0.681434	0.410512	0.214529	0.096199	0.680478	0.401837	0.210368	0.675128	0.403036	0.680467	0.243000	1.072966e+00	0.065000	0.055000	0.094000	0.075000	0.029000	0.260000	4.422187e+00
3640000	0.244000	1.072966e+00	0.069000	0.041000	0.102000	0.079000	0.034000	0.255000	4.466630e+00	0.331000	0.279000	5.925229e-01	0.686474	0.422795	0.229337	0.107906	0.043387	0.015366	0.004203	0.688942	0.422761	0.224945	0.103488	0.041044	0.014387	0.685613	0.416697	0.221730	0.100455	0.038619	0.681396	0.410590	0.214606	0.096244	0.680500	0.401959	0.210450	0.675112	0.403141	0.680480	0.243000	1.072966e+00	0.074000	0.055000	0.094000	0.080000	0.031000	0.265000	4.511521e+00
3645000	0.244000	1.072966e+00	0.061000	0.055000	0.102000	0.087000	0.034000	0.232000	4.466630e+00	0.336000	0.279000	5.925229e-01	0.686432	0.422939	0.229301	0.107867	0.043382	0.015358	0.004228	0.688972	0.422763	0.224936	0.103466	0.040997	0.014378	0.685512	0.416573	0.221657	0.100465	0.038592	0.681414	0.410607	0.214584	0.096301	0.680517	0.402097	0.210546	0.675098	0.403084	0.680538	0.235000	1.062290e+00	0.074000	0.049000	0.107000	0.080000	0.031000	0.250000	4.511521e+00
3650000	0.244000	1.072966e+00	0.061000	0.055000	0.102000	0.087000	0.034000	0.245000	4.378185e+00	0.324000	0.243000	5.866272e-01	0.686441	0.423087	0.229430	0.107950	0.043442	0.015337	0.004223	0.689026	0.422877	0.225000	0.103487	0.041024	0.014393	0.685549	0.416511	0.221667	0.100413	0.038632	0.681395	0.410515	0.214504	0.096304	0.680573	0.402099	0.210553	0.675052	0.403191	0.680526	0.235000	1.062290e+00	0.069000	0.049000	0.107000	0.080000	0.031000	0.242000	4.511521e+00
3655000	0.244000	1.072966e+00	0.076000	0.061000	0.110000	0.087000	0.034000	0.282000	4.466630e+00	0.324000	0.243000	5.866272e-01	0.686312	0.422851	0.229303	0.107834	0.043439	0.015333	0.004225	0.688911	0.422721	0.224854	0.103454	0.040981	0.014382	0.685548	0.416476	0.221605	0.100423	0.038622	0.681307	0.410553	0.214455	0.096282	0.680602	0.402027	0.210526	0.675065	0.403221	0.680549	0.235000	1.062290e+00	0.069000	0.052000	0.107000	0.080000	0.026000	0.261000	4.602659e+00
3660000	0.265000	1.083749e+00	0.076000	0.061000	0.110000	0.101000	0.034000	0.261000	4.466630e+00	0.307000	0.243000	5.866272e-01	0.686125	0.422693	0.229173	0.107846	0.043406	0.015335	0.004220	0.688814	0.422566	0.224878	0.103431	0.040967	0.014386	0.685544	0.416527	0.221649	0.100410	0.038665	0.681280	0.410613	0.214401	0.096330	0.680602	0.401960	0.210705	0.675043	0.403333	0.680630	0.235000	1.062290e+00	0.057000	0.052000	0.094000	0.101000	0.026000	0.262000	4.695639e+00
3665000	0.265000	1.083749e+00	0.064000	0.041000	0.110000	0.101000	0.022000	0.267000	4.466630e+00	0.315000	0.233000	5.807902e-01	0.686184	0.422554	0.229041	0.107736	0.043357	0.015322	0.004214	0.688627	0.422437	0.224727	0.103332	0.040957	0.014368	0.685482	0.416445	0.221568	0.100408	0.038635	0.681294	0.410553	0.214308	0.096299	0.680593	0.401876	0.210610	0.674952	0.403190	0.680613	0.235000	1.062290e+00	0.057000	0.043000	0.094000	0.101000	0.026000	0.248000	4.602659e+00
3670000	0.265000	1.083749e+00	0.064000	0.041000	0.098000	0.101000	0.022000	0.264000	4.556862e+00	0.315000	0.233000	5.807902e-01	0.686151	0.422524	0.229018	0.107747	0.043344	0.015299	0.004208	0.688712	0.422425	0.224710	0.103286	0.040958	0.014358	0.685451	0.416389	0.221593	0.100370	0.038596	0.681210	0.410513	0.214236	0.096212	0.680499	0.401813	0.210469	0.674946	0.403017	0.680493	0.235000	1.062290e+00	0.057000	0.043000	0.094000	0.101000	0.026000	0.236000	4.511521e+00
3675000	0.265000	1.083749e+00	0.063000	0.041000	0.098000	0.101000	0.022000	0.254000	4.648917e+00	0.336000	0.233000	5.807902e-01	0.686013	0.422398	0.228975	0.107735	0.043322	0.015303	0.004202	0.688716	0.422446	0.224701	0.103285	0.040963	0.014346	0.685530	0.416461	0.221543	0.100345	0.038608	0.681179	0.410503	0.214161	0.096135	0.680348	0.401735	0.210357	0.674916	0.402889	0.680491	0.235000	1.062290e+00	0.074000	0.044000	0.101000	0.083000	0.025000	0.257000	4.602659e+00
3680000	0.265000	1.083749e+00	0.063000	0.041000	0.098000	0.079000	0.022000	0.245000	4.556862e+00	0.322000	0.271000	5.866272e-01	0.686040	0.422403	0.228996	0.107782	0.043306	0.015306	0.004204	0.688737	0.422379	0.224733	0.103282	0.041019	0.014341	0.685533	0.416563	0.221583	0.100368	0.038598	0.681189	0.410657	0.214237	0.096113	0.680351	0.401807	0.210264	0.674879	0.402857	0.680407	0.235000	1.062290e+00	0.063000	0.044000	0.101000	0.083000	0.025000	0.260000	4.602659e+00
3685000	0.265000	1.083749e+00	0.054000	0.055000	0.098000	0.079000	0.026000	0.243000	4.466630e+00	0.322000	0.271000	5.866272e-01	0.686088	0.422496	0.229086	0.107834	0.043256	0.015361	0.004213	0.688697	0.422478	0.224710	0.103218	0.040966	0.014327	0.685604	0.416542	0.221501	0.100367	0.038602	0.681168	0.410597	0.214095	0.096119	0.680357	0.401836	0.210322	0.674973	0.402865	0.680461	0.235000	1.062290e+00	0.063000	0.037000	0.101000	0.083000	0.025000	0.232000	4.602659e+00
3690000	0.265000	1.083749e+00	0.054000	0.055000	0.122000	0.079000	0.026000	0.236000	4.466630e+00	0.324000	0.271000	5.866272e-01	0.686065	0.422427	0.229089	0.107872	0.043303	0.015372	0.004230	0.688683	0.422470	0.224749	0.103247	0.040976	0.014330	0.685587	0.416484	0.221545	0.100375	0.038645	0.681183	0.410699	0.214035	0.096160	0.680465	0.401864	0.210417	0.675003	0.402784	0.680408	0.235000	1.062290e+00	0.063000	0.037000	0.101000	0.076000	0.028000	0.263000	4.602659e+00
3695000	0.265000	1.083749e+00	0.055000	0.047000	0.122000	0.072000	0.026000	0.273000	4.466630e+00	0.341000	0.271000	5.866272e-01	0.686107	0.422526	0.229167	0.107885	0.043339	0.015361	0.004224	0.688788	0.422570	0.224813	0.103284	0.041012	0.014311	0.685626	0.416653	0.221598	0.100395	0.038634	0.681217	0.410652	0.214014	0.096174	0.680410	0.401740	0.210383	0.674968	0.402712	0.680354	0.254000	1.072966e+00	0.063000	0.062000	0.101000	0.076000	0.028000	0.254000	4.695639e+00
3700000	0.265000	1.083749e+00	0.055000	0.047000	0.122000	0.072000	0.030000	0.261000	4.466630e+00	0.342000	0.251000	5.925229e-01	0.686217	0.422508	0.229191	0.107891	0.043367	0.015349	0.004218	0.688675	0.422488	0.224881	0.103254	0.040984	0.014294	0.685617	0.416699	0.221586	0.100303	0.038600	0.681262	0.410694	0.213819	0.096072	0.680305	0.401467	0.210168	0.674737	0.402567	0.680397	0.254000	1.072966e+00	0.063000	0.062000	0.101000	0.076000	0.028000	0.234000	4.602659e+00
3705000	0.246000	1.072966e+00	0.056000	0.044000	0.078000	0.072000	0.030000	0.273000	4.556862e+00	0.342000	0.251000	5.925229e-01	0.686199	0.422467	0.229206	0.107850	0.043349	0.015340	0.004213	0.688624	0.422415	0.224863	0.103232	0.040970	0.014289	0.685580	0.416755	0.221593	0.100233	0.038557	0.681270	0.410716	0.213832	0.096007	0.680267	0.401388	0.210071	0.674627	0.402432	0.680348	0.254000	1.072966e+00	0.061000	0.049000	0.101000	0.076000	0.025000	0.264000	4.602659e+00
3710000	0.246000	1.072966e+00	0.056000	0.044000	0.078000	0.076000	0.030000	0.248000	4.556862e+00	0.310000	0.251000	5.925229e-01	0.686076	0.422247	0.229095	0.107812	0.043299	0.015328	0.004215	0.688554	0.422332	0.224814	0.103201	0.041005	0.014279	0.685519	0.416816	0.221567	0.100249	0.038538	0.681264	0.410742	0.213873	0.095981	0.680213	0.401424	0.210053	0.674586	0.402425	0.680475	0.254000	1.072966e+00	0.079000	0.049000	0.085000	0.066000	0.025000	0.242000	4.602659e+00
3715000	0.246000	1.072966e+00	0.073000	0.045000	0.078000	0.076000	0.025000	0.273000	4.556862e+00	0.309000	0.251000	5.984779e-01	0.686065	0.422165	0.229031	0.107715	0.043241	0.015307	0.004210	0.688478	0.422210	0.224623	0.103133	0.040968	0.014258	0.685497	0.416687	0.221603	0.100207	0.038503	0.681194	0.410714	0.213753	0.095999	0.680315	0.401415	0.210014	0.674454	0.402345	0.680585	0.254000	1.072966e+00	0.079000	0.055000	0.085000	0.066000	0.025000	0.261000	4.602659e+00
3720000	0.246000	1.072966e+00	0.073000	0.045000	0.078000	0.076000	0.025000	0.246000	4.556862e+00	0.309000	0.251000	5.984779e-01	0.686126	0.422217	0.229082	0.107747	0.043246	0.015294	0.004212	0.688537	0.422274	0.224671	0.103143	0.040975	0.014283	0.685505	0.416761	0.221650	0.100233	0.038482	0.681199	0.410658	0.213755	0.096024	0.680283	0.401480	0.210182	0.674566	0.402383	0.680552	0.254000	1.072966e+00	0.048000	0.055000	0.085000	0.066000	0.025000	0.234000	4.511521e+00
3725000	0.246000	1.072966e+00	0.077000	0.041000	0.099000	0.076000	0.025000	0.264000	4.648917e+00	0.301000	0.251000	5.984779e-01	0.685962	0.422026	0.228943	0.107706	0.043254	0.015275	0.004222	0.688444	0.422228	0.224642	0.103151	0.041010	0.014314	0.685388	0.416818	0.221703	0.100382	0.038535	0.681251	0.410824	0.213874	0.096061	0.680345	0.401571	0.210344	0.674629	0.402619	0.680668	0.254000	1.072966e+00	0.048000	0.044000	0.091000	0.088000	0.049000	0.228000	4.511521e+00
3730000	0.246000	1.072966e+00	0.077000	0.041000	0.099000	0.072000	0.025000	0.241000	4.556862e+00	0.317000	0.251000	5.984779e-01	0.685840	0.421815	0.228854	0.107564	0.043218	0.015254	0.004216	0.688386	0.422095	0.224556	0.103111	0.041008	0.014353	0.685310	0.416694	0.221642	0.100351	0.038548	0.681242	0.410875	0.213905	0.096110	0.680343	0.401594	0.210340	0.674745	0.402638	0.680699	0.254000	1.072966e+00	0.067000	0.044000	0.091000	0.088000	0.049000	0.256000	4.511521e+00
3735000	0.246000	1.072966e+00	0.087000	0.051000	0.099000	0.072000	0.028000	0.264000	4.648917e+00	0.317000	0.249000	5.925229e-01	0.685825	0.421788	0.228773	0.107543	0.043175	0.015249	0.004218	0.688385	0.421953	0.224512	0.103094	0.040991	0.014340	0.685176	0.416660	0.221705	0.100414	0.038529	0.681172	0.410942	0.213901	0.096104	0.680250	0.401583	0.210305	0.674751	0.402713	0.680589	0.254000	1.072966e+00	0.067000	0.048000	0.091000	0.088000	0.049000	0.249000	4.511521e+00
3740000	0.246000	1.072966e+00	0.087000	0.051000	0.089000	0.072000	0.028000	0.265000	4.648917e+00	0.322000	0.249000	5.925229e-01	0.685902	0.421747	0.228739	0.107582	0.043221	0.015244	0.004228	0.688413	0.421858	0.224505	0.103073	0.041007	0.014358	0.685171	0.416697	0.221758	0.100359	0.038522	0.681221	0.411004	0.214051	0.096134	0.680314	0.401636	0.210324	0.674830	0.402892	0.680622	0.254000	1.072966e+00	0.076000	0.048000	0.091000	0.088000	0.029000	0.283000	4.602659e+00
3745000	0.246000	1.072966e+00	0.062000	0.036000	0.089000	0.054000	0.028000	0.202000	4.648917e+00	0.306000	0.249000	5.925229e-01	0.686013	0.421807	0.228836	0.107650	0.043232	0.015263	0.004230	0.688407	0.421922	0.224523	0.103080	0.041018	0.014354	0.685260	0.416699	0.221728	0.100323	0.038538	0.681240	0.410956	0.214077	0.096097	0.680301	0.401584	0.210363	0.674699	0.402855	0.680611	0.249000	1.062290e+00	0.076000	0.047000	0.131000	0.088000	0.029000	0.258000	4.602659e+00
3750000	0.246000	1.072966e+00	0.062000	0.036000	0.089000	0.054000	0.037000	0.253000	4.648917e+00	0.317000	0.233000	5.866272e-01	0.685894	0.421846	0.228854	0.107727	0.043220	0.015243	0.004224	0.688492	0.421909	0.224641	0.103065	0.041014	0.014333	0.685295	0.416766	0.221698	0.100286	0.038517	0.681352	0.410998	0.214008	0.096050	0.680251	0.401503	0.210263	0.674578	0.402809	0.680608	0.249000	1.062290e+00	0.076000	0.047000	0.131000	0.088000	0.029000	0.240000	4.511521e+00
3755000	0.246000	1.072966e+00	0.065000	0.063000	0.088000	0.054000	0.037000	0.254000	4.648917e+00	0.317000	0.233000	5.866272e-01	0.685863	0.421870	0.228866	0.107720	0.043202	0.015239	0.004218	0.688520	0.421838	0.224615	0.103053	0.040991	0.014323	0.685283	0.416722	0.221693	0.100269	0.038545	0.681350	0.411043	0.213983	0.096072	0.680276	0.401486	0.210281	0.674523	0.402770	0.680661	0.249000	1.062290e+00	0.073000	0.049000	0.131000	0.088000	0.029000	0.244000	4.422187e+00
3760000	0.255000	1.083749e+00	0.065000	0.063000	0.088000	0.054000	0.037000	0.275000	4.648917e+00	0.318000	0.233000	5.866272e-01	0.685886	0.421943	0.228843	0.107744	0.043180	0.015233	0.004213	0.688450	0.421784	0.224566	0.102987	0.040965	0.014314	0.685181	0.416687	0.221704	0.100291	0.038519	0.681267	0.411019	0.214030	0.096108	0.680311	0.401527	0.210277	0.674571	0.402775	0.680542	0.249000	1.062290e+00	0.073000	0.049000	0.113000	0.087000	0.039000	0.245000	4.422187e+00
3765000	0.255000	1.083749e+00	0.054000	0.042000	0.088000	0.084000	0.033000	0.247000	4.648917e+00	0.331000	0.280000	5.925229e-01	0.685704	0.421834	0.228794	0.107669	0.043153	0.015227	0.004215	0.688332	0.421727	0.224570	0.102954	0.040935	0.014301	0.685138	0.416639	0.221731	0.100299	0.038503	0.681238	0.410995	0.214012	0.096108	0.680384	0.401544	0.210330	0.674609	0.402913	0.680625	0.249000	1.062290e+00	0.058000	0.044000	0.113000	0.087000	0.039000	0.264000	4.422187e+00
3770000	0.255000	1.083749e+00	0.054000	0.042000	0.088000	0.084000	0.033000	0.219000	4.556862e+00	0.331000	0.280000	5.925229e-01	0.685602	0.421750	0.228744	0.107660	0.043140	0.015214	0.004232	0.688304	0.421677	0.224508	0.102992	0.040932	0.014306	0.685140	0.416680	0.221836	0.100299	0.038563	0.681320	0.410982	0.214120	0.096145	0.680393	0.401613	0.210286	0.674630	0.402900	0.680632	0.249000	1.062290e+00	0.058000	0.044000	0.113000	0.087000	0.039000	0.252000	4.511521e+00
3775000	0.255000	1.083749e+00	0.058000	0.053000	0.101000	0.084000	0.033000	0.247000	4.556862e+00	0.330000	0.280000	5.925229e-01	0.685595	0.421641	0.228646	0.107668	0.043122	0.015202	0.004227	0.688336	0.421711	0.224585	0.103024	0.040932	0.014318	0.685234	0.416833	0.221897	0.100317	0.038568	0.681435	0.410922	0.214175	0.096168	0.680402	0.401551	0.210384	0.674584	0.402969	0.680764	0.249000	1.062290e+00	0.074000	0.050000	0.093000	0.073000	0.024000	0.252000	4.511521e+00
3780000	0.255000	1.083749e+00	0.058000	0.053000	0.101000	0.078000	0.033000	0.240000	4.466630e+00	0.332000	0.280000	5.925229e-01	0.685588	0.421550	0.228539	0.107641	0.043065	0.015195	0.004229	0.688387	0.421711	0.224495	0.102970	0.040949	0.014308	0.685247	0.416800	0.221854	0.100326	0.038547	0.681423	0.410798	0.214153	0.096246	0.680315	0.401575	0.210503	0.674747	0.403058	0.680824	0.249000	1.062290e+00	0.074000	0.050000	0.093000	0.073000	0.024000	0.248000	4.422187e+00
3785000	0.255000	1.083749e+00	0.067000	0.051000	0.101000	0.078000	0.032000	0.273000	4.466630e+00	0.332000	0.248000	5.866272e-01	0.685527	0.421541	0.228431	0.107578	0.043076	0.015185	0.004230	0.688375	0.421672	0.224486	0.102929	0.040933	0.014372	0.685339	0.416819	0.221818	0.100327	0.038598	0.681421	0.410795	0.214150	0.096251	0.680321	0.401645	0.210623	0.674715	0.403112	0.680873	0.249000	1.062290e+00	0.052000	0.040000	0.093000	0.073000	0.024000	0.269000	4.511521e+00
3790000	0.255000	1.083749e+00	0.067000	0.051000	0.096000	0.078000	0.032000	0.244000	4.378185e+00	0.325000	0.248000	5.866272e-01	0.685572	0.421573	0.228467	0.107547	0.043086	0.015174	0.004226	0.688292	0.421634	0.224433	0.102905	0.040948	0.014382	0.685327	0.416809	0.221751	0.100317	0.038617	0.681406	0.410826	0.214217	0.096295	0.680381	0.401724	0.210702	0.674804	0.403261	0.680958	0.244000	1.051720e+00	0.052000	0.040000	0.093000	0.073000	0.024000	0.227000	4.422187e+00
3795000	0.255000	1.083749e+00	0.072000	0.049000	0.096000	0.078000	0.032000	0.279000	4.378185e+00	0.324000	0.248000	5.866272e-01	0.685574	0.421586	0.228436	0.107556	0.043081	0.015162	0.004221	0.688307	0.421641	0.224410	0.102881	0.040933	0.014392	0.685291	0.416857	0.221658	0.100318	0.038577	0.681419	0.410722	0.214137	0.096239	0.680266	0.401726	0.210714	0.674863	0.403224	0.681027	0.244000	1.051720e+00	0.064000	0.045000	0.101000	0.084000	0.024000	0.250000	4.422187e+00
3800000	0.255000	1.083749e+00	0.072000	0.049000	0.096000	0.078000	0.030000	0.243000	4.291491e+00	0.303000	0.274000	5.925229e-01	0.685626	0.421556	0.228284	0.107538	0.043069	0.015178	0.004215	0.688298	0.421490	0.224370	0.102870	0.040902	0.014390	0.685169	0.416742	0.221654	0.100325	0.038555	0.681431	0.410909	0.214135	0.096228	0.680336	0.401816	0.210665	0.674738	0.403205	0.680966	0.244000	1.051720e+00	0.064000	0.045000	0.101000	0.084000	0.024000	0.255000	4.511521e+00
3805000	0.255000	1.083749e+00	0.071000	0.034000	0.096000	0.078000	0.030000	0.249000	4.291491e+00	0.303000	0.274000	5.925229e-01	0.685561	0.421511	0.228215	0.107470	0.043037	0.015165	0.004210	0.688286	0.421457	0.224329	0.102839	0.040915	0.014377	0.685077	0.416701	0.221643	0.100247	0.038533	0.681350	0.410963	0.214099	0.096122	0.680231	0.401745	0.210536	0.674713	0.403164	0.680903	0.244000	1.051720e+00	0.071000	0.049000	0.101000	0.084000	0.024000	0.243000	4.422187e+00
3810000	0.279000	1.094641e+00	0.071000	0.039000	0.098000	0.088000	0.030000	0.254000	4.378185e+00	0.304000	0.274000	5.925229e-01	0.685598	0.421586	0.228200	0.107465	0.043094	0.015168	0.004205	0.688325	0.421384	0.224276	0.102848	0.040917	0.014381	0.684975	0.416617	0.221532	0.100181	0.038488	0.681342	0.410946	0.214099	0.096129	0.680257	0.401755	0.210545	0.674747	0.403158	0.680963	0.244000	1.051720e+00	0.071000	0.049000	0.098000	0.071000	0.028000	0.250000	4.422187e+00
3815000	0.279000	1.094641e+00	0.078000	0.039000	0.098000	0.088000	0.033000	0.279000	4.378185e+00	0.314000	0.261000	5.984779e-01	0.685675	0.421679	0.228242	0.107379	0.043110	0.015163	0.004199	0.688398	0.421349	0.224138	0.102816	0.040906	0.014362	0.684964	0.416511	0.221518	0.100099	0.038478	0.681285	0.410901	0.214050	0.096098	0.680322	0.401720	0.210519	0.674662	0.403047	0.681005	0.244000	1.051720e+00	0.056000	0.045000	0.098000	0.071000	0.028000	0.246000	4.334621e+00
3820000	0.279000	1.094641e+00	0.078000	0.054000	0.098000	0.088000	0.033000	0.260000	4.378185e+00	0.314000	0.261000	5.984779e-01	0.685726	0.421694	0.228257	0.107407	0.043075	0.015160	0.004193	0.688389	0.421357	0.224119	0.102798	0.040903	0.014357	0.684987	0.416437	0.221415	0.100019	0.038452	0.681308	0.410716	0.213983	0.096062	0.680216	0.401642	0.210509	0.674649	0.403100	0.680924	0.244000	1.051720e+00	0.056000	0.045000	0.098000	0.071000	0.028000	0.230000	4.334621e+00
3825000	0.279000	1.094641e+00	0.072000	0.054000	0.101000	0.088000	0.033000	0.276000	4.466630e+00	0.311000	0.261000	5.984779e-01	0.685616	0.421549	0.228283	0.107397	0.043073	0.015171	0.004187	0.688373	0.421409	0.224127	0.102854	0.040913	0.014341	0.684983	0.416455	0.221452	0.100019	0.038455	0.681270	0.410721	0.213908	0.096018	0.680130	0.401618	0.210418	0.674638	0.403144	0.680970	0.244000	1.051720e+00	0.071000	0.063000	0.082000	0.071000	0.026000	0.253000	4.334621e+00
3830000	0.279000	1.094641e+00	0.072000	0.047000	0.101000	0.069000	0.033000	0.271000	4.466630e+00	0.364000	0.261000	5.984779e-01	0.685597	0.421647	0.228308	0.107460	0.043044	0.015165	0.004181	0.688448	0.421382	0.224134	0.102894	0.040967	0.014349	0.684954	0.416445	0.221501	0.100018	0.038452	0.681211	0.410750	0.213906	0.096024	0.680166	0.401550	0.210416	0.674725	0.403167	0.680995	0.244000	1.051720e+00	0.071000	0.063000	0.082000	0.075000	0.026000	0.250000	4.334621e+00
3835000	0.279000	1.094641e+00	0.072000	0.047000	0.101000	0.069000	0.038000	0.262000	4.466630e+00	0.364000	0.253000	6.044927e-01	0.685581	0.421685	0.228309	0.107491	0.043080	0.015164	0.004176	0.688399	0.421411	0.224104	0.102849	0.040963	0.014346	0.685071	0.416396	0.221510	0.099987	0.038458	0.681139	0.410727	0.213782	0.095991	0.680078	0.401539	0.210341	0.674695	0.403110	0.681041	0.244000	1.051720e+00	0.076000	0.055000	0.082000	0.075000	0.026000	0.283000	4.422187e+00
3840000	0.279000	1.094641e+00	0.072000	0.047000	0.097000	0.069000	0.038000	0.258000	4.556862e+00	0.296000	0.253000	6.044927e-01	0.685611	0.421717	0.228406	0.107492	0.043074	0.015197	0.004178	0.688446	0.421415	0.224154	0.102916	0.040985	0.014363	0.685148	0.416361	0.221556	0.100046	0.038467	0.681121	0.410744	0.213881	0.096096	0.680193	0.401597	0.210388	0.674711	0.403231	0.681073	0.244000	1.051720e+00	0.076000	0.050000	0.094000	0.075000	0.042000	0.252000	4.422187e+00
3845000	0.279000	1.094641e+00	0.078000	0.047000	0.097000	0.084000	0.038000	0.290000	4.556862e+00	0.321000	0.253000	6.044927e-01	0.685786	0.421791	0.228427	0.107534	0.043055	0.015177	0.004172	0.688498	0.421270	0.224033	0.102818	0.040937	0.014347	0.685090	0.416264	0.221397	0.099952	0.038416	0.681232	0.410700	0.213859	0.096084	0.680093	0.401345	0.210275	0.674667	0.403106	0.681133	0.249000	1.041255e+00	0.069000	0.050000	0.094000	0.093000	0.042000	0.262000	4.422187e+00
3850000	0.279000	1.094641e+00	0.078000	0.047000	0.097000	0.084000	0.027000	0.238000	4.466630e+00	0.320000	0.244000	5.984779e-01	0.685758	0.421803	0.228392	0.107530	0.043060	0.015169	0.004167	0.688503	0.421297	0.224044	0.102789	0.040897	0.014349	0.685122	0.416310	0.221403	0.099955	0.038408	0.681251	0.410651	0.213769	0.096108	0.680078	0.401183	0.210244	0.674646	0.403096	0.681190	0.249000	1.041255e+00	0.069000	0.050000	0.094000	0.093000	0.042000	0.238000	4.422187e+00
3855000	0.279000	1.094641e+00	0.072000	0.047000	0.097000	0.084000	0.027000	0.273000	4.466630e+00	0.320000	0.244000	5.984779e-01	0.685881	0.421828	0.228420	0.107488	0.043024	0.015173	0.004161	0.688439	0.421217	0.223939	0.102715	0.040910	0.014345	0.685155	0.416176	0.221298	0.099950	0.038398	0.681288	0.410560	0.213706	0.096124	0.680175	0.401243	0.210214	0.674634	0.403138	0.681145	0.249000	1.041255e+00	0.079000	0.056000	0.094000	0.093000	0.042000	0.254000	4.422187e+00
3860000	0.254000	1.105643e+00	0.072000	0.047000	0.105000	0.084000	0.027000	0.277000	4.466630e+00	0.319000	0.244000	5.984779e-01	0.685969	0.421959	0.228587	0.107582	0.043086	0.015211	0.004163	0.688469	0.421389	0.224031	0.102721	0.040909	0.014333	0.685139	0.416206	0.221280	0.100000	0.038408	0.681304	0.410567	0.213675	0.096086	0.680059	0.401269	0.210163	0.674537	0.403213	0.681279	0.249000	1.041255e+00	0.079000	0.052000	0.104000	0.088000	0.027000	0.270000	4.511521e+00
3865000	0.254000	1.105643e+00	0.070000	0.049000	0.105000	0.072000	0.027000	0.260000	4.466630e+00	0.331000	0.253000	6.044927e-01	0.685987	0.421862	0.228555	0.107576	0.043079	0.015198	0.004158	0.688399	0.421351	0.223996	0.102662	0.040900	0.014323	0.685162	0.416176	0.221273	0.099996	0.038390	0.681323	0.410509	0.213759	0.096084	0.680040	0.401259	0.210111	0.674549	0.403424	0.681304	0.249000	1.041255e+00	0.066000	0.052000	0.104000	0.088000	0.027000	0.246000	4.422187e+00
3870000	0.254000	1.105643e+00	0.075000	0.039000	0.105000	0.072000	0.033000	0.237000	4.466630e+00	0.331000	0.253000	6.044927e-01	0.686077	0.421888	0.228610	0.107576	0.043099	0.015186	0.004153	0.688277	0.421275	0.224020	0.102715	0.040907	0.014326	0.685093	0.416161	0.221335	0.100038	0.038389	0.681377	0.410550	0.213858	0.096133	0.680099	0.401237	0.210054	0.674568	0.403361	0.681228	0.249000	1.041255e+00	0.066000	0.050000	0.104000	0.088000	0.027000	0.239000	4.422187e+00
3875000	0.254000	1.105643e+00	0.075000	0.039000	0.103000	0.072000	0.033000	0.262000	4.466630e+00	0.342000	0.253000	6.044927e-01	0.686005	0.421887	0.228505	0.107535	0.043074	0.015188	0.004147	0.688206	0.421151	0.224003	0.102690	0.040958	0.014321	0.685017	0.416101	0.221259	0.100096	0.038395	0.681348	0.410521	0.213916	0.096161	0.680126	0.401450	0.210088	0.674643	0.403525	0.681219	0.249000	1.041255e+00	0.058000	0.050000	0.118000	0.088000	0.040000	0.267000	4.511521e+00
3880000	0.254000	1.105643e+00	0.063000	0.037000	0.103000	0.087000	0.033000	0.263000	4.422187e+00	0.342000	0.258000	6.105679e-01	0.686061	0.421913	0.228484	0.107571	0.043062	0.015189	0.004142	0.688198	0.421118	0.224038	0.102766	0.040979	0.014318	0.685065	0.416149	0.221262	0.100114	0.038432	0.681307	0.410581	0.213979	0.096185	0.680224	0.401502	0.210094	0.674649	0.403476	0.681118	0.249000	1.041255e+00	0.058000	0.037000	0.118000	0.077000	0.040000	0.234000	4.422187e+00
3885000	0.254000	1.105643e+00	0.063000	0.037000	0.103000	0.087000	0.033000	0.267000	4.422187e+00	0.342000	0.258000	6.105679e-01	0.686052	0.421908	0.228488	0.107634	0.043055	0.015168	0.004136	0.688235	0.421161	0.224058	0.102781	0.040954	0.014349	0.685175	0.416215	0.221328	0.100087	0.038432	0.681347	0.410667	0.214008	0.096121	0.680215	0.401433	0.210030	0.674766	0.403444	0.680987	0.249000	1.041255e+00	0.060000	0.037000	0.118000	0.077000	0.040000	0.263000	4.511521e+00
3890000	0.254000	1.105643e+00	0.054000	0.036000	0.103000	0.087000	0.027000	0.269000	4.466630e+00	0.339000	0.258000	6.105679e-01	0.686106	0.421879	0.228504	0.107622	0.043065	0.015178	0.004137	0.688254	0.421243	0.224125	0.102817	0.040951	0.014332	0.685119	0.416196	0.221393	0.100100	0.038420	0.681427	0.410797	0.214058	0.096176	0.680229	0.401430	0.210035	0.674753	0.403498	0.681073	0.249000	1.041255e+00	0.060000	0.042000	0.091000	0.077000	0.040000	0.243000	4.511521e+00
3895000	0.254000	1.105643e+00	0.054000	0.036000	0.084000	0.078000	0.027000	0.241000	4.466630e+00	0.337000	0.258000	6.105679e-01	0.686135	0.421815	0.228522	0.107616	0.043050	0.015173	0.004139	0.688196	0.421113	0.224058	0.102797	0.040932	0.014314	0.685215	0.416288	0.221305	0.100035	0.038382	0.681412	0.410793	0.214031	0.096091	0.680210	0.401357	0.209987	0.674685	0.403315	0.681085	0.265000	1.051720e+00	0.082000	0.042000	0.091000	0.075000	0.033000	0.256000	4.602659e+00
3900000	0.254000	1.105643e+00	0.057000	0.036000	0.084000	0.078000	0.027000	0.248000	4.334621e+00	0.332000	0.246000	6.044927e-01	0.686069	0.421721	0.228420	0.107617	0.043040	0.015161	0.004134	0.688303	0.420971	0.224084	0.102756	0.040910	0.014310	0.685150	0.416212	0.221244	0.099991	0.038356	0.681430	0.410786	0.214076	0.096153	0.680257	0.401394	0.210022	0.674780	0.403218	0.681040	0.265000	1.051720e+00	0.082000	0.054000	0.091000	0.075000	0.033000	0.258000	4.695639e+00
3905000	0.254000	1.105643e+00	0.057000	0.052000	0.084000	0.078000	0.022000	0.243000	4.291491e+00	0.332000	0.246000	6.044927e-01	0.686052	0.421681	0.228386	0.107639	0.043042	0.015142	0.004129	0.688369	0.420990	0.224096	0.102855	0.040897	0.014301	0.685212	0.416170	0.221263	0.099963	0.038336	0.681398	0.410881	0.214100	0.096070	0.680392	0.401341	0.209908	0.674686	0.403026	0.680995	0.265000	1.051720e+00	0.063000	0.054000	0.091000	0.075000	0.033000	0.238000	4.602659e+00
3910000	0.247000	1.094641e+00	0.057000	0.052000	0.101000	0.078000	0.022000	0.236000	4.291491e+00	0.309000	0.246000	6.044927e-01	0.686019	0.421580	0.228490	0.107613	0.043045	0.015147	0.004124	0.688350	0.420904	0.224053	0.102913	0.040883	0.014290	0.685182	0.416138	0.221212	0.099939	0.038311	0.681390	0.410927	0.214069	0.096095	0.680347	0.401366	0.209895	0.674725	0.403087	0.681100	0.265000	1.051720e+00	0.063000	0.054000	0.083000	0.082000	0.035000	0.243000	4.511521e+00
3915000	0.247000	1.094641e+00	0.070000	0.066000	0.101000	0.086000	0.022000	0.279000	4.378185e+00	0.313000	0.252000	6.105679e-01	0.685875	0.421555	0.228397	0.107596	0.043045	0.015129	0.004126	0.688255	0.420867	0.224073	0.102930	0.040914	0.014306	0.685223	0.416203	0.221311	0.099984	0.038314	0.681525	0.411035	0.214163	0.096050	0.680447	0.401490	0.209916	0.674810	0.403062	0.681102	0.265000	1.051720e+00	0.052000	0.044000	0.083000	0.082000	0.035000	0.246000	4.422187e+00
3920000	0.247000	1.094641e+00	0.083000	0.066000	0.101000	0.086000	0.038000	0.262000	4.466630e+00	0.313000	0.252000	6.105679e-01	0.685643	0.421373	0.228289	0.107532	0.043033	0.015111	0.004121	0.688248	0.420867	0.223934	0.102912	0.040888	0.014345	0.685301	0.416132	0.221282	0.099999	0.038314	0.681475	0.411039	0.214242	0.096111	0.680490	0.401607	0.209990	0.674932	0.403146	0.681200	0.265000	1.051720e+00	0.052000	0.044000	0.083000	0.082000	0.035000	0.247000	4.334621e+00
3925000	0.247000	1.094641e+00	0.083000	0.047000	0.096000	0.086000	0.038000	0.251000	4.556862e+00	0.310000	0.252000	6.105679e-01	0.685702	0.421422	0.228290	0.107557	0.043024	0.015112	0.004122	0.688412	0.420904	0.223984	0.102941	0.040880	0.014371	0.685340	0.416283	0.221326	0.100045	0.038318	0.681576	0.410981	0.214256	0.096098	0.680501	0.401581	0.209928	0.675049	0.403095	0.680907	0.265000	1.051720e+00	0.080000	0.068000	0.111000	0.082000	0.037000	0.262000	4.334621e+00
3930000	0.247000	1.094641e+00	0.061000	0.047000	0.096000	0.061000	0.038000	0.234000	4.466630e+00	0.325000	0.252000	6.105679e-01	0.685636	0.421408	0.228281	0.107553	0.042990	0.015092	0.004117	0.688399	0.420916	0.223989	0.102959	0.040878	0.014373	0.685435	0.416232	0.221313	0.100066	0.038294	0.681424	0.410871	0.214217	0.096102	0.680540	0.401603	0.209878	0.675055	0.403037	0.680837	0.265000	1.051720e+00	0.080000	0.068000	0.111000	0.086000	0.037000	0.261000	4.422187e+00
3935000	0.247000	1.094641e+00	0.061000	0.057000	0.096000	0.061000	0.038000	0.250000	4.466630e+00	0.300000	0.254000	6.167042e-01	0.685696	0.421328	0.228202	0.107553	0.042989	0.015107	0.004111	0.688288	0.420846	0.223914	0.102961	0.040909	0.014391	0.685441	0.416233	0.221253	0.100089	0.038299	0.681469	0.410912	0.214297	0.096131	0.680499	0.401638	0.209882	0.675071	0.403047	0.680817	0.265000	1.051720e+00	0.046000	0.044000	0.111000	0.086000	0.037000	0.272000	4.422187e+00
3940000	0.247000	1.094641e+00	0.054000	0.057000	0.084000	0.061000	0.022000	0.243000	4.422187e+00	0.300000	0.254000	6.167042e-01	0.685698	0.421250	0.228135	0.107536	0.042935	0.015089	0.004120	0.688267	0.420802	0.223945	0.102904	0.040865	0.014391	0.685319	0.416236	0.221073	0.100052	0.038252	0.681581	0.410811	0.214338	0.096166	0.680356	0.401564	0.209768	0.675168	0.403142	0.680798	0.265000	1.051720e+00	0.046000	0.044000	0.112000	0.086000	0.028000	0.274000	4.511521e+00
3945000	0.247000	1.094641e+00	0.054000	0.045000	0.084000	0.061000	0.022000	0.251000	4.511521e+00	0.346000	0.254000	6.167042e-01	0.685634	0.421134	0.228148	0.107520	0.042933	0.015088	0.004115	0.688305	0.420802	0.223944	0.102892	0.040897	0.014387	0.685314	0.416291	0.221005	0.100053	0.038244	0.681546	0.410846	0.214357	0.096156	0.680275	0.401473	0.209726	0.675165	0.403218	0.680832	0.250000	1.041255e+00	0.086000	0.038000	0.112000	0.066000	0.028000	0.265000	4.511521e+00
3950000	0.247000	1.094641e+00	0.059000	0.045000	0.084000	0.090000	0.022000	0.249000	4.422187e+00	0.306000	0.246000	6.105679e-01	0.685632	0.421083	0.228074	0.107530	0.042920	0.015068	0.004110	0.688337	0.420750	0.223936	0.102852	0.040911	0.014411	0.685256	0.416311	0.221067	0.100030	0.038267	0.681617	0.410845	0.214394	0.096196	0.680314	0.401451	0.209719	0.675199	0.403140	0.680825	0.250000	1.041255e+00	0.086000	0.038000	0.112000	0.066000	0.028000	0.226000	4.511521e+00
3955000	0.247000	1.094641e+00	0.059000	0.038000	0.093000	0.090000	0.033000	0.253000	4.422187e+00	0.306000	0.246000	6.105679e-01	0.685733	0.421129	0.228041	0.107561	0.042934	0.015092	0.004112	0.688392	0.420802	0.224000	0.102887	0.040891	0.014393	0.685286	0.416307	0.221079	0.100004	0.038248	0.681658	0.410808	0.214462	0.096233	0.680353	0.401456	0.209695	0.675113	0.403104	0.680799	0.250000	1.041255e+00	0.074000	0.048000	0.112000	0.066000	0.028000	0.235000	4.511521e+00
3960000	0.233000	1.083749e+00	0.059000	0.038000	0.093000	0.090000	0.033000	0.285000	4.511521e+00	0.332000	0.246000	6.105679e-01	0.685727	0.421191	0.228126	0.107557	0.042923	0.015087	0.004121	0.688446	0.420858	0.224094	0.102952	0.040952	0.014404	0.685342	0.416331	0.221112	0.100045	0.038284	0.681547	0.410836	0.214378	0.096206	0.680367	0.401398	0.209617	0.675077	0.402963	0.680673	0.250000	1.041255e+00	0.074000	0.037000	0.085000	0.073000	0.038000	0.250000	4.422187e+00
3965000	0.233000	1.083749e+00	0.051000	0.042000	0.093000	0.070000	0.033000	0.253000	4.511521e+00	0.336000	0.263000	6.167042e-01	0.685755	0.421242	0.228103	0.107601	0.042922	0.015097	0.004130	0.688377	0.420833	0.224028	0.102953	0.040980	0.014392	0.685337	0.416311	0.221092	0.100063	0.038262	0.681507	0.410829	0.214446	0.096259	0.680386	0.401503	0.209698	0.675150	0.403032	0.680721	0.250000	1.041255e+00	0.073000	0.037000	0.085000	0.073000	0.038000	0.261000	4.511521e+00
3970000	0.233000	1.083749e+00	0.067000	0.042000	0.093000	0.070000	0.028000	0.245000	4.511521e+00	0.336000	0.263000	6.167042e-01	0.685623	0.421064	0.227992	0.107517	0.042902	0.015120	0.004132	0.688374	0.420791	0.223944	0.102886	0.040964	0.014389	0.685286	0.416255	0.221020	0.100041	0.038255	0.681537	0.410963	0.214488	0.096326	0.680401	0.401546	0.209688	0.675220	0.402998	0.680703	0.250000	1.041255e+00	0.073000	0.037000	0.085000	0.073000	0.038000	0.258000	4.602659e+00
3975000	0.233000	1.083749e+00	0.067000	0.038000	0.107000	0.070000	0.028000	0.252000	4.556862e+00	0.342000	0.263000	6.167042e-01	0.685669	0.421128	0.227953	0.107475	0.042889	0.015100	0.004127	0.688395	0.420722	0.223921	0.102919	0.040970	0.014399	0.685249	0.416245	0.221006	0.100077	0.038241	0.681574	0.411036	0.214416	0.096324	0.680425	0.401452	0.209621	0.675227	0.402988	0.680642	0.250000	1.041255e+00	0.056000	0.054000	0.092000	0.073000	0.023000	0.280000	4.602659e+00
3980000	0.233000	1.083749e+00	0.065000	0.038000	0.107000	0.085000	0.028000	0.242000	4.466630e+00	0.351000	0.263000	6.167042e-01	0.685625	0.421042	0.227891	0.107438	0.042879	0.015093	0.004129	0.688290	0.420729	0.223889	0.102889	0.041004	0.014389	0.685218	0.416320	0.220987	0.100089	0.038287	0.681630	0.410961	0.214399	0.096286	0.680458	0.401410	0.209663	0.675253	0.402927	0.680586	0.250000	1.041255e+00	0.056000	0.054000	0.092000	0.086000	0.023000	0.279000	4.602659e+00
3985000	0.233000	1.083749e+00	0.065000	0.034000	0.107000	0.085000	0.030000	0.286000	4.556862e+00	0.312000	0.247000	6.105679e-01	0.685605	0.421106	0.227993	0.107557	0.042891	0.015111	0.004145	0.688298	0.420811	0.223986	0.102944	0.041036	0.014383	0.685247	0.416363	0.220962	0.100156	0.038321	0.681666	0.410938	0.214426	0.096329	0.680458	0.401399	0.209717	0.675282	0.402950	0.680535	0.250000	1.041255e+00	0.077000	0.038000	0.092000	0.086000	0.023000	0.289000	4.602659e+00
3990000	0.233000	1.083749e+00	0.063000	0.034000	0.079000	0.085000	0.030000	0.255000	4.556862e+00	0.312000	0.247000	6.105679e-01	0.685659	0.421296	0.228116	0.107619	0.042919	0.015121	0.004161	0.688351	0.420941	0.224148	0.102970	0.041066	0.014394	0.685227	0.416477	0.220922	0.100139	0.038336	0.681633	0.410982	0.214385	0.096298	0.680377	0.401361	0.209627	0.675254	0.402949	0.680549	0.250000	1.041255e+00	0.077000	0.038000	0.095000	0.086000	0.023000	0.231000	4.511521e+00
3995000	0.233000	1.083749e+00	0.063000	0.047000	0.079000	0.087000	0.030000	0.229000	4.556862e+00	0.322000	0.247000	6.105679e-01	0.685671	0.421371	0.228074	0.107596	0.042898	0.015130	0.004163	0.688371	0.420929	0.224152	0.102983	0.041051	0.014390	0.685187	0.416468	0.220845	0.100124	0.038330	0.681551	0.410884	0.214374	0.096350	0.680368	0.401422	0.209658	0.675252	0.403051	0.680518	0.253000	1.051720e+00	0.069000	0.043000	0.095000	0.070000	0.033000	0.261000	4.602659e+00
4000000	0.233000	1.083749e+00	0.058000	0.047000	0.079000	0.087000	0.030000	0.251000	4.695639e+00	0.304000	0.256000	6.167042e-01	0.685784	0.421405	0.228229	0.107571	0.042885	0.015149	0.004164	0.688435	0.420955	0.224110	0.102981	0.041074	0.014385	0.685170	0.416459	0.220875	0.100140	0.038335	0.681482	0.410801	0.214365	0.096362	0.680352	0.401357	0.209596	0.675254	0.403039	0.680468	0.253000	1.051720e+00	0.069000	0.043000	0.095000	0.070000	0.033000	0.267000	4.602659e+00
4005000	0.233000	1.083749e+00	0.058000	0.051000	0.101000	0.087000	0.036000	0.249000	4.602659e+00	0.304000	0.256000	6.167042e-01	0.685915	0.421407	0.228200	0.107641	0.042873	0.015146	0.004174	0.688534	0.420937	0.224104	0.103023	0.041065	0.014395	0.685135	0.416384	0.220819	0.100076	0.038375	0.681424	0.410754	0.214310	0.096367	0.680381	0.401390	0.209570	0.675165	0.403065	0.680566	0.253000	1.051720e+00	0.054000	0.039000	0.098000	0.070000	0.033000	0.246000	4.602659e+00
4010000	0.244000	1.072966e+00	0.072000	0.051000	0.101000	0.087000	0.036000	0.243000	4.602659e+00	0.298000	0.256000	6.167042e-01	0.685971	0.421419	0.228379	0.107690	0.042883	0.015161	0.004175	0.688655	0.420998	0.224037	0.103030	0.041048	0.014385	0.685079	0.416293	0.220776	0.100084	0.038365	0.681440	0.410733	0.214359	0.096407	0.680391	0.401392	0.209585	0.675190	0.403108	0.680579	0.253000	1.051720e+00	0.054000	0.046000	0.098000	0.074000	0.030000	0.270000	4.602659e+00
4015000	0.244000	1.072966e+00	0.072000	0.044000	0.101000	0.081000	0.036000	0.271000	4.602659e+00	0.320000	0.243000	6.105679e-01	0.685973	0.421338	0.228289	0.107683	0.042908	0.015168	0.004191	0.688548	0.420925	0.224131	0.103058	0.041032	0.014402	0.685129	0.416318	0.220883	0.100042	0.038347	0.681525	0.410777	0.214362	0.096474	0.680403	0.401317	0.209575	0.675241	0.403235	0.680602	0.253000	1.051720e+00	0.058000	0.046000	0.098000	0.074000	0.030000	0.224000	4.602659e+00
4020000	0.244000	1.072966e+00	0.080000	0.044000	0.101000	0.081000	0.031000	0.251000	4.648917e+00	0.295000	0.243000	6.105679e-01	0.686017	0.421289	0.228219	0.107662	0.042942	0.015172	0.004186	0.688518	0.420949	0.224090	0.103103	0.041035	0.014397	0.685062	0.416402	0.220952	0.100079	0.038389	0.681571	0.410839	0.214434	0.096495	0.680435	0.401380	0.209588	0.675205	0.403357	0.680622	0.253000	1.051720e+00	0.058000	0.038000	0.098000	0.074000	0.030000	0.245000	4.511521e+00
4025000	0.244000	1.072966e+00	0.080000	0.047000	0.095000	0.081000	0.031000	0.239000	4.648917e+00	0.295000	0.243000	6.105679e-01	0.685994	0.421343	0.228279	0.107678	0.042949	0.015173	0.004188	0.688560	0.421005	0.224114	0.103167	0.041041	0.014409	0.685070	0.416423	0.221006	0.100154	0.038417	0.681532	0.410940	0.214422	0.096530	0.680359	0.401394	0.209644	0.675265	0.403496	0.680689	0.253000	1.051720e+00	0.065000	0.038000	0.097000	0.074000	0.034000	0.258000	4.602659e+00
4030000	0.244000	1.072966e+00	0.068000	0.047000	0.095000	0.076000	0.031000	0.272000	4.648917e+00	0.330000	0.243000	6.105679e-01	0.686155	0.421391	0.228378	0.107670	0.042975	0.015176	0.004183	0.688505	0.421019	0.224138	0.103151	0.041019	0.014392	0.685103	0.416372	0.220961	0.100107	0.038384	0.681486	0.410888	0.214286	0.096474	0.680348	0.401298	0.209612	0.675210	0.403487	0.680693	0.253000	1.051720e+00	0.065000	0.059000	0.097000	0.087000	0.034000	0.239000	4.511521e+00
4035000	0.244000	1.072966e+00	0.068000	0.048000	0.095000	0.076000	0.031000	0.237000	4.511521e+00	0.298000	0.233000	6.044927e-01	0.686198	0.421447	0.228435	0.107643	0.042951	0.015165	0.004177	0.688476	0.420951	0.224020	0.103141	0.041002	0.014402	0.685119	0.416385	0.221011	0.100090	0.038416	0.681493	0.410872	0.214264	0.096489	0.680466	0.401371	0.209616	0.675031	0.403470	0.680777	0.253000	1.051720e+00	0.068000	0.059000	0.097000	0.087000	0.034000	0.249000	4.511521e+00
4040000	0.244000	1.072966e+00	0.062000	0.048000	0.089000	0.076000	0.015000	0.276000	4.511521e+00	0.298000	0.233000	6.044927e-01	0.686073	0.421241	0.228281	0.107553	0.042910	0.015159	0.004172	0.688391	0.420809	0.223992	0.103135	0.040988	0.014420	0.685096	0.416295	0.221063	0.100104	0.038437	0.681562	0.410841	0.214319	0.096550	0.680536	0.401603	0.209740	0.675143	0.403489	0.680774	0.253000	1.051720e+00	0.068000	0.038000	0.098000	0.087000	0.034000	0.245000	4.511521e+00
4045000	0.244000	1.072966e+00	0.062000	0.038000	0.089000	0.081000	0.015000	0.249000	4.422187e+00	0.342000	0.233000	6.044927e-01	0.686032	0.421199	0.228311	0.107544	0.042909	0.015173	0.004167	0.688389	0.420837	0.224089	0.103213	0.040997	0.014438	0.685179	0.416424	0.221182	0.100151	0.038487	0.681626	0.410916	0.214265	0.096546	0.680641	0.401729	0.209838	0.675076	0.403489	0.680850	0.292000	1.062290e+00	0.079000	0.038000	0.098000	0.079000	0.031000	0.244000	4.511521e+00
4050000	0.244000	1.072966e+00	0.062000	0.038000	0.089000	0.081000	0.015000	0.252000	4.511521e+00	0.311000	0.237000	5.984779e-01	0.686022	0.421218	0.228232	0.107436	0.042883	0.015156	0.004176	0.688373	0.420762	0.224037	0.103227	0.040977	0.014419	0.685134	0.416286	0.221169	0.100129	0.038485	0.681575	0.410847	0.214247	0.096510	0.680591	0.401716	0.209836	0.674928	0.403450	0.680871	0.292000	1.062290e+00	0.079000	0.043000	0.098000	0.079000	0.031000	0.248000	4.422187e+00
4055000	0.265000	1.083749e+00	0.062000	0.050000	0.089000	0.081000	0.032000	0.230000	4.511521e+00	0.293000	0.237000	5.984779e-01	0.685990	0.421271	0.228232	0.107452	0.042910	0.015168	0.004171	0.688368	0.420825	0.224085	0.103252	0.040999	0.014456	0.685127	0.416266	0.221201	0.100161	0.038470	0.681561	0.410791	0.214261	0.096504	0.680578	0.401821	0.209858	0.674942	0.403560	0.680935	0.292000	1.062290e+00	0.063000	0.043000	0.092000	0.079000	0.031000	0.267000	4.422187e+00
4060000	0.265000	1.083749e+00	0.069000	0.050000	0.097000	0.081000	0.032000	0.262000	4.602659e+00	0.293000	0.237000	5.984779e-01	0.685954	0.421249	0.228226	0.107483	0.042896	0.015155	0.004165	0.688440	0.421004	0.224191	0.103299	0.040993	0.014461	0.685236	0.416349	0.221182	0.100131	0.038427	0.681577	0.410768	0.214189	0.096421	0.680517	0.401784	0.209651	0.674927	0.403427	0.680775	0.292000	1.062290e+00	0.063000	0.038000	0.092000	0.073000	0.026000	0.246000	4.334621e+00
4065000	0.265000	1.083749e+00	0.069000	0.039000	0.097000	0.066000	0.032000	0.232000	4.511521e+00	0.350000	0.263000	6.044927e-01	0.685896	0.421143	0.228149	0.107394	0.042856	0.015141	0.004161	0.688373	0.420976	0.224200	0.103258	0.040986	0.014464	0.685195	0.416338	0.221113	0.100124	0.038411	0.681457	0.410734	0.214217	0.096426	0.680518	0.401768	0.209774	0.674903	0.403492	0.680849	0.292000	1.062290e+00	0.072000	0.038000	0.092000	0.073000	0.026000	0.248000	4.334621e+00
4070000	0.265000	1.083749e+00	0.078000	0.039000	0.097000	0.066000	0.028000	0.258000	4.602659e+00	0.323000	0.263000	6.044927e-01	0.685729	0.421003	0.228053	0.107345	0.042838	0.015141	0.004162	0.688452	0.420968	0.224202	0.103291	0.040991	0.014520	0.685256	0.416419	0.221156	0.100197	0.038427	0.681534	0.410738	0.214332	0.096460	0.680500	0.401835	0.209883	0.675047	0.403577	0.680912	0.292000	1.062290e+00	0.072000	0.048000	0.097000	0.073000	0.026000	0.232000	4.334621e+00
4075000	0.265000	1.083749e+00	0.078000	0.056000	0.127000	0.066000	0.028000	0.252000	4.602659e+00	0.323000	0.263000	6.044927e-01	0.685795	0.421037	0.228036	0.107349	0.042844	0.015120	0.004163	0.688439	0.420931	0.224207	0.103278	0.040960	0.014530	0.685258	0.416528	0.221126	0.100154	0.038436	0.681571	0.410769	0.214310	0.096442	0.680516	0.401760	0.209831	0.675010	0.403476	0.680937	0.292000	1.062290e+00	0.082000	0.048000	0.097000	0.073000	0.035000	0.260000	4.422187e+00
4080000	0.265000	1.083749e+00	0.070000	0.056000	0.127000	0.084000	0.028000	0.256000	4.695639e+00	0.316000	0.263000	6.044927e-01	0.685914	0.421152	0.228129	0.107327	0.042848	0.015109	0.004158	0.688577	0.420974	0.224240	0.103250	0.040947	0.014518	0.685283	0.416446	0.221078	0.100070	0.038395	0.681496	0.410797	0.214195	0.096454	0.680447	0.401657	0.209809	0.674805	0.403362	0.680968	0.292000	1.062290e+00	0.082000	0.043000	0.097000	0.092000	0.035000	0.253000	4.422187e+00
4085000	0.265000	1.083749e+00	0.070000	0.048000	0.127000	0.084000	0.028000	0.247000	4.695639e+00	0.317000	0.265000	6.105679e-01	0.685983	0.421206	0.228130	0.107335	0.042853	0.015099	0.004160	0.688548	0.421003	0.224220	0.103282	0.040982	0.014515	0.685330	0.416398	0.221127	0.100063	0.038408	0.681516	0.410925	0.214352	0.096507	0.680461	0.401826	0.209893	0.674857	0.403298	0.681017	0.292000	1.062290e+00	0.073000	0.043000	0.097000	0.092000	0.035000	0.248000	4.422187e+00
4090000	0.265000	1.083749e+00	0.076000	0.048000	0.112000	0.084000	0.027000	0.245000	4.695639e+00	0.317000	0.265000	6.105679e-01	0.686015	0.421221	0.228189	0.107309	0.042822	0.015122	0.004155	0.688606	0.420994	0.224214	0.103236	0.040954	0.014517	0.685251	0.416462	0.221052	0.100075	0.038359	0.681528	0.410837	0.214376	0.096463	0.680489	0.401839	0.209779	0.674850	0.403196	0.680842	0.292000	1.062290e+00	0.073000	0.047000	0.096000	0.092000	0.025000	0.250000	4.422187e+00
4095000	0.265000	1.083749e+00	0.076000	0.053000	0.112000	0.084000	0.027000	0.242000	4.602659e+00	0.331000	0.265000	6.105679e-01	0.686076	0.421321	0.228248	0.107316	0.042867	0.015157	0.004150	0.688588	0.421056	0.224259	0.103314	0.041005	0.014527	0.685338	0.416588	0.221110	0.100115	0.038367	0.681546	0.410865	0.214357	0.096503	0.680462	0.401844	0.209735	0.674800	0.403231	0.680749	0.243000	1.051720e+00	0.076000	0.047000	0.096000	0.068000	0.025000	0.250000	4.422187e+00
4100000	0.265000	1.083749e+00	0.068000	0.053000	0.112000	0.075000	0.027000	0.240000	4.511521e+00	0.313000	0.223000	6.044927e-01	0.686161	0.421410	0.228279	0.107369	0.042874	0.015193	0.004152	0.688559	0.421166	0.224256	0.103333	0.040981	0.014521	0.685319	0.416656	0.221067	0.100138	0.038348	0.681515	0.410820	0.214386	0.096439	0.680367	0.401842	0.209631	0.674705	0.403253	0.680627	0.243000	1.051720e+00	0.076000	0.044000	0.096000	0.068000	0.025000	0.242000	4.422187e+00
4105000	0.265000	1.083749e+00	0.068000	0.046000	0.112000	0.075000	0.025000	0.237000	4.511521e+00	0.359000	0.223000	6.044927e-01	0.686134	0.421452	0.228296	0.107395	0.042864	0.015173	0.004154	0.688568	0.421161	0.224261	0.103320	0.040981	0.014533	0.685256	0.416614	0.220974	0.100129	0.038323	0.681423	0.410709	0.214325	0.096433	0.680382	0.401792	0.209752	0.674771	0.403331	0.680656	0.243000	1.051720e+00	0.050000	0.044000	0.100000	0.068000	0.025000	0.257000	4.422187e+00
4110000	0.252000	1.094641e+00	0.059000	0.046000	0.104000	0.075000	0.025000	0.266000	4.602659e+00	0.359000	0.223000	6.044927e-01	0.686220	0.421525	0.228367	0.107401	0.042894	0.015202	0.004148	0.688672	0.421226	0.224292	0.103322	0.041042	0.014550	0.685277	0.416673	0.220950	0.100154	0.038311	0.681446	0.410687	0.214344	0.096457	0.680377	0.401863	0.209758	0.674712	0.403372	0.680560	0.243000	1.051720e+00	0.050000	0.055000	0.100000	0.068000	0.023000	0.250000	4.334621e+00
4115000	0.252000	1.094641e+00	0.059000	0.048000	0.104000	0.066000	0.025000	0.255000	4.695639e+00	0.315000	0.246000	5.984779e-01	0.686139	0.421488	0.228381	0.107415	0.042909	0.015191	0.004143	0.688647	0.421290	0.224367	0.103432	0.041130	0.014554	0.685347	0.416800	0.221125	0.100149	0.038395	0.681536	0.410876	0.214401	0.096538	0.680473	0.401916	0.209828	0.674785	0.403418	0.680631	0.243000	1.051720e+00	0.074000	0.055000	0.100000	0.076000	0.023000	0.269000	4.422187e+00
4120000	0.252000	1.094641e+00	0.059000	0.048000	0.104000	0.066000	0.039000	0.240000	4.695639e+00	0.323000	0.246000	5.984779e-01	0.686118	0.421487	0.228326	0.107377	0.042892	0.015185	0.004137	0.688681	0.421258	0.224273	0.103397	0.041153	0.014558	0.685204	0.416740	0.221011	0.100124	0.038399	0.681506	0.410885	0.214419	0.096570	0.680494	0.402001	0.209870	0.674905	0.403543	0.680636	0.243000	1.051720e+00	0.074000	0.055000	0.100000	0.076000	0.023000	0.245000	4.422187e+00
4125000	0.252000	1.094641e+00	0.059000	0.047000	0.107000	0.066000	0.039000	0.237000	4.602659e+00	0.323000	0.246000	5.984779e-01	0.686154	0.421401	0.228442	0.107389	0.042917	0.015188	0.004152	0.688571	0.421324	0.224305	0.103405	0.041188	0.014549	0.685259	0.416798	0.221059	0.100150	0.038443	0.681472	0.410910	0.214472	0.096593	0.680435	0.402124	0.209933	0.674952	0.403589	0.680714	0.243000	1.051720e+00	0.072000	0.055000	0.102000	0.076000	0.027000	0.295000	4.422187e+00
4130000	0.252000	1.094641e+00	0.085000	0.047000	0.107000	0.096000	0.039000	0.264000	4.602659e+00	0.313000	0.246000	5.984779e-01	0.685976	0.421176	0.228435	0.107380	0.042911	0.015177	0.004154	0.688518	0.421402	0.224354	0.103473	0.041223	0.014585	0.685277	0.416900	0.221168	0.100203	0.038478	0.681533	0.410934	0.214565	0.096637	0.680461	0.402118	0.209846	0.674904	0.403510	0.680638	0.243000	1.051720e+00	0.072000	0.055000	0.102000	0.078000	0.027000	0.267000	4.511521e+00
4135000	0.252000	1.094641e+00	0.085000	0.048000	0.107000	0.096000	0.039000	0.243000	4.602659e+00	0.338000	0.239000	5.925229e-01	0.685886	0.421167	0.228505	0.107398	0.042964	0.015199	0.004183	0.688458	0.421528	0.224383	0.103528	0.041244	0.014602	0.685272	0.416946	0.221262	0.100314	0.038543	0.681609	0.410960	0.214650	0.096758	0.680500	0.402233	0.209925	0.674993	0.403559	0.680709	0.243000	1.051720e+00	0.068000	0.066000	0.102000	0.078000	0.027000	0.270000	4.511521e+00
4140000	0.252000	1.094641e+00	0.074000	0.048000	0.107000	0.096000	0.036000	0.275000	4.695639e+00	0.338000	0.239000	5.925229e-01	0.686051	0.421170	0.228517	0.107434	0.042973	0.015196	0.004177	0.688427	0.421623	0.224260	0.103502	0.041214	0.014590	0.685240	0.416876	0.221194	0.100259	0.038522	0.681598	0.411015	0.214599	0.096765	0.680447	0.402108	0.209870	0.675029	0.403591	0.680732	0.243000	1.051720e+00	0.068000	0.066000	0.077000	0.078000	0.027000	0.254000	4.602659e+00
4145000	0.252000	1.094641e+00	0.074000	0.058000	0.105000	0.096000	0.036000	0.254000	4.790497e+00	0.307000	0.239000	5.925229e-01	0.686069	0.421057	0.228599	0.107397	0.042950	0.015180	0.004173	0.688406	0.421677	0.224234	0.103489	0.041181	0.014575	0.685330	0.416950	0.221172	0.100253	0.038503	0.681428	0.410858	0.214527	0.096693	0.680320	0.402062	0.209869	0.675015	0.403646	0.680752	0.254000	1.062290e+00	0.072000	0.048000	0.077000	0.076000	0.027000	0.240000	4.602659e+00
4150000	0.252000	1.094641e+00	0.068000	0.058000	0.105000	0.075000	0.036000	0.233000	4.695639e+00	0.302000	0.255000	5.984779e-01	0.685983	0.421119	0.228553	0.107373	0.042919	0.015170	0.004174	0.688408	0.421687	0.224204	0.103497	0.041186	0.014559	0.685324	0.416960	0.221101	0.100191	0.038469	0.681467	0.410796	0.214402	0.096614	0.680277	0.401887	0.209754	0.674963	0.403476	0.680659	0.254000	1.062290e+00	0.072000	0.048000	0.077000	0.076000	0.027000	0.255000	4.602659e+00
4155000	0.252000	1.094641e+00	0.068000	0.049000	0.105000	0.075000	0.036000	0.254000	4.790497e+00	0.302000	0.255000	5.984779e-01	0.686029	0.421091	0.228510	0.107341	0.042905	0.015158	0.004182	0.688307	0.421670	0.224130	0.103458	0.041143	0.014540	0.685328	0.416927	0.221036	0.100153	0.038472	0.681428	0.410702	0.214339	0.096590	0.680321	0.401817	0.209707	0.674993	0.403496	0.680650	0.254000	1.062290e+00	0.064000	0.036000	0.090000	0.076000	0.036000	0.269000	4.602659e+00
4160000	0.261000	1.105643e+00	0.069000	0.049000	0.080000	0.075000	0.036000	0.237000	4.695639e+00	0.336000	0.255000	5.984779e-01	0.686076	0.421105	0.228564	0.107349	0.042936	0.015152	0.004177	0.688333	0.421690	0.224074	0.103419	0.041118	0.014530	0.685311	0.416838	0.221027	0.100160	0.038452	0.681429	0.410693	0.214303	0.096567	0.680374	0.401745	0.209658	0.674974	0.403386	0.680578	0.254000	1.062290e+00	0.064000	0.036000	0.090000	0.078000	0.036000	0.243000	4.602659e+00
4165000	0.261000	1.105643e+00	0.069000	0.051000	0.080000	0.082000	0.036000	0.241000	4.695639e+00	0.331000	0.256000	6.044927e-01	0.686049	0.421042	0.228598	0.107315	0.042921	0.015168	0.004179	0.688412	0.421694	0.224037	0.103404	0.041099	0.014525	0.685350	0.416810	0.220942	0.100167	0.038467	0.681390	0.410580	0.214279	0.096517	0.680324	0.401709	0.209575	0.675004	0.403319	0.680620	0.254000	1.062290e+00	0.076000	0.034000	0.090000	0.078000	0.036000	0.231000	4.602659e+00
4170000	0.261000	1.105643e+00	0.074000	0.051000	0.080000	0.082000	0.036000	0.238000	4.695639e+00	0.331000	0.256000	6.044927e-01	0.686144	0.421161	0.228763	0.107366	0.042947	0.015157	0.004174	0.688469	0.421713	0.224126	0.103421	0.041071	0.014521	0.685418	0.416790	0.220874	0.100158	0.038428	0.681328	0.410510	0.214173	0.096432	0.680307	0.401671	0.209527	0.675016	0.403348	0.680645	0.254000	1.062290e+00	0.076000	0.034000	0.090000	0.078000	0.036000	0.234000	4.511521e+00
4175000	0.261000	1.105643e+00	0.074000	0.038000	0.094000	0.082000	0.030000	0.244000	4.695639e+00	0.323000	0.256000	6.044927e-01	0.686024	0.421091	0.228698	0.107272	0.042908	0.015146	0.004177	0.688465	0.421613	0.224086	0.103428	0.041058	0.014510	0.685429	0.416789	0.220931	0.100150	0.038433	0.681363	0.410493	0.214127	0.096469	0.680295	0.401656	0.209622	0.674985	0.403287	0.680667	0.254000	1.062290e+00	0.066000	0.053000	0.112000	0.078000	0.028000	0.247000	4.422187e+00
4180000	0.261000	1.105643e+00	0.065000	0.038000	0.094000	0.072000	0.030000	0.253000	4.695639e+00	0.297000	0.256000	6.044927e-01	0.686025	0.421089	0.228686	0.107286	0.042916	0.015162	0.004178	0.688494	0.421602	0.224082	0.103455	0.041053	0.014528	0.685351	0.416806	0.220953	0.100160	0.038427	0.681416	0.410488	0.214175	0.096535	0.680292	0.401701	0.209649	0.675070	0.403325	0.680689	0.254000	1.062290e+00	0.066000	0.053000	0.112000	0.074000	0.028000	0.266000	4.511521e+00
4185000	0.261000	1.105643e+00	0.065000	0.047000	0.094000	0.072000	0.030000	0.237000	4.602659e+00	0.327000	0.269000	6.105679e-01	0.686054	0.421097	0.228678	0.107311	0.042912	0.015163	0.004173	0.688554	0.421661	0.224106	0.103448	0.041043	0.014526	0.685271	0.416745	0.220948	0.100155	0.038405	0.681423	0.410387	0.214143	0.096485	0.680281	0.401658	0.209590	0.675053	0.403243	0.680566	0.254000	1.062290e+00	0.075000	0.051000	0.112000	0.074000	0.028000	0.227000	4.511521e+00
4190000	0.261000	1.105643e+00	0.069000	0.047000	0.094000	0.072000	0.027000	0.245000	4.511521e+00	0.327000	0.269000	6.105679e-01	0.686066	0.421081	0.228693	0.107353	0.042955	0.015179	0.004181	0.688575	0.421746	0.224136	0.103507	0.041047	0.014522	0.685293	0.416717	0.221034	0.100160	0.038413	0.681451	0.410434	0.214190	0.096486	0.680351	0.401609	0.209569	0.675042	0.403302	0.680531	0.254000	1.062290e+00	0.075000	0.051000	0.112000	0.074000	0.039000	0.265000	4.602659e+00
4195000	0.261000	1.105643e+00	0.069000	0.036000	0.087000	0.072000	0.027000	0.256000	4.602659e+00	0.322000	0.269000	6.105679e-01	0.686003	0.420955	0.228525	0.107297	0.042980	0.015166	0.004177	0.688545	0.421708	0.224193	0.103540	0.041044	0.014518	0.685317	0.416841	0.221047	0.100169	0.038388	0.681477	0.410392	0.214205	0.096421	0.680306	0.401544	0.209390	0.675027	0.403270	0.680376	0.256000	1.072966e+00	0.055000	0.056000	0.112000	0.109000	0.039000	0.260000	4.602659e+00
4200000	0.261000	1.105643e+00	0.068000	0.036000	0.087000	0.076000	0.027000	0.280000	4.695639e+00	0.319000	0.254000	6.167042e-01	0.685993	0.420971	0.228529	0.107279	0.043004	0.015167	0.004171	0.688622	0.421680	0.224182	0.103523	0.041047	0.014506	0.685367	0.416797	0.221012	0.100217	0.038383	0.681459	0.410397	0.214310	0.096505	0.680328	0.401561	0.209444	0.675070	0.403257	0.680365	0.256000	1.072966e+00	0.055000	0.056000	0.112000	0.109000	0.039000	0.236000	4.602659e+00
4205000	0.261000	1.105643e+00	0.068000	0.043000	0.087000	0.076000	0.038000	0.230000	4.602659e+00	0.319000	0.254000	6.167042e-01	0.685932	0.420941	0.228563	0.107248	0.042987	0.015169	0.004174	0.688628	0.421656	0.224224	0.103520	0.041052	0.014510	0.685393	0.416837	0.221093	0.100193	0.038406	0.681484	0.410344	0.214293	0.096562	0.680399	0.401491	0.209512	0.675034	0.403266	0.680452	0.256000	1.072966e+00	0.065000	0.039000	0.096000	0.109000	0.035000	0.250000	4.511521e+00
4210000	0.249000	1.094641e+00	0.061000	0.043000	0.103000	0.076000	0.038000	0.240000	4.602659e+00	0.323000	0.254000	6.167042e-01	0.685974	0.420889	0.228593	0.107268	0.043048	0.015185	0.004182	0.688633	0.421757	0.224324	0.103509	0.041032	0.014534	0.685471	0.416916	0.221182	0.100155	0.038400	0.681537	0.410399	0.214224	0.096545	0.680366	0.401400	0.209473	0.674933	0.403186	0.680414	0.256000	1.072966e+00	0.065000	0.039000	0.096000	0.109000	0.035000	0.282000	4.511521e+00
[truncated: 1,158 more rows]
[truncated: 32 more columns]
