# Supplementary material for: Deep mining reveals the diversity of endogenous viral elements in vertebrate genomes
Source: Nat Microbiol. 2024 Oct 22;9(11):3013–24. doi: 10.1038/s41564-024-01825-4 (PMC11521997; doi:10.1038/s41564-024-01825-4)
Supplement: Supplementary file 13 — Ectodomain tree files used to choose the ingroup for the time-calibrated evolutionary analysis. [file 41564_2024_1825_MOESM13_ESM.zip › Source_Data_Supplementary_Figure_4/mrbayes_run-gpu.txt]

exec ectodomain.linsi.manual-edit3.nex;
prset aamodelpr=fixed(vt);
lset rates=gamma;
set usebeagle=yes beagledevice=gpu;
set beagleprecision=single beaglescaling=dynamic;
mcmc ngen=50000000 nchains=8 temp=0.05;
