# Supplementary material for: Deep mining reveals the diversity of endogenous viral elements in vertebrate genomes
Source: Nat Microbiol. 2024 Oct 22;9(11):3013–24. doi: 10.1038/s41564-024-01825-4 (PMC11521997; doi:10.1038/s41564-024-01825-4)
Supplement: Supplementary file 14 — Mean evolutionary rate burn-in file and R script used to plot the rate distribution. [file 41564_2024_1825_MOESM14_ESM.zip]

Archive with 3 entries (2 files):
- Source_Data_Supplementary_Figure_5/
- Source_Data_Supplementary_Figure_5/ORCucldMean_0.25burnin.txt
- Source_Data_Supplementary_Figure_5/rate_distribution.R
