# Supplementary material for: Deep mining reveals the diversity of endogenous viral elements in vertebrate genomes
Source: Nat Microbiol. 2024 Oct 22;9(11):3013–24. doi: 10.1038/s41564-024-01825-4 (PMC11521997; doi:10.1038/s41564-024-01825-4)
Supplement: Supplementary file 14 — Mean evolutionary rate burn-in file and R script used to plot the rate distribution. [file 41564_2024_1825_MOESM14_ESM.zip › Source_Data_Supplementary_Figure_5/rate_distribution.R]

setwd("/home/user/Desktop/JoseGabriel/Manuscript/Supplementary_information/rate_distribution/")

rates <- read.csv("ORCucldMean_0.25burnin.txt", header = FALSE)

library(ggplot2)

m <- round(mean(rates$V1),5)
sd <- round(sd(rates$V1),6)

ggplot(rates, aes(x=V1)) + 
  geom_density(fill="lightblue") +
  xlab("Mean rate (aa subs./site/My)") +
  ylab("Density") + 
  #geom_label(aes(0.005,500,label=paste("Mean","=",m,"aa subs./site/My",sep=" ")),stat="unique", label.size = 6) +
  #geom_label(aes(0.005,450,label=paste("StDev","=",sd,"aa subs./site/My",sep=" ")),stat="unique", label.size = 6) +
  theme_bw()
