# Supplementary material for: Deep mining reveals the diversity of endogenous viral elements in vertebrate genomes
Source: Nat Microbiol. 2024 Oct 22;9(11):3013–24. doi: 10.1038/s41564-024-01825-4 (PMC11521997; doi:10.1038/s41564-024-01825-4)
Supplement: Supplementary file 15 — File of bornavirus proteins used to query the 34 primate genomes, together with the duration csv file and the R script used to plot the figure. [file 41564_2024_1825_MOESM15_ESM.zip]

Archive with 4 entries (3 files):
- Source_Data_Supplementary_Figure_6/
- Source_Data_Supplementary_Figure_6/duration_figure.R
- Source_Data_Supplementary_Figure_6/benchmark.csv
- Source_Data_Supplementary_Figure_6/Bornaviridae.fasta
