# Supplementary material for: Deep mining reveals the diversity of endogenous viral elements in vertebrate genomes
Source: Nat Microbiol. 2024 Oct 22;9(11):3013–24. doi: 10.1038/s41564-024-01825-4 (PMC11521997; doi:10.1038/s41564-024-01825-4)
Supplement: Supplementary file 15 — File of bornavirus proteins used to query the 34 primate genomes, together with the duration csv file and the R script used to plot the figure. [file 41564_2024_1825_MOESM15_ESM.zip › Source_Data_Supplementary_Figure_6/duration_figure.R]

#Plot benchmark figure

#install.packages("tidyverse")
#install.packages("hms")
#install.packages("gridExtra")

library(tidyverse)
library(lubridate)
library(hms)
library(ggplot2)
library(gridExtra)

cbPalette <- c("#999999", "#E69F00", "#56B4E9", "#009E73", "#F0E442", "#0072B2", "#D55E00", "#CC79A7")

t <- read.csv("benchmark.csv",header = TRUE)

convert_to_minutes <- function(x){
 
  A <- str_split_1(x, ":")
  
  hours <- as.numeric(A[1])
  
  minutes <- as.numeric(A[2])
  
  seconds <- as.numeric(A[3])
  
  #total time in minutes
  time <- hours*60 + minutes + seconds/60
  
  return(time)
   
}

t <- t %>% rowwise() %>% mutate(minutes = convert_to_minutes(duration))

#my_table <- t %>% group_by(Algorithm) %>% summarise(Mean = round(mean(minutes),2), SD = round(sd(minutes),2)) %>% arrange(Mean)

ggplot(aes(x = Algorithm, y = minutes), data = t) +
  
  geom_violin(scale = "width", aes(fill = Algorithm)) +
  
  geom_jitter(width = 0.02) +
  
  #scale_y_continuous(trans='log10') +
  
  scale_fill_manual(values=cbPalette) +
  
  xlab("") + ylab("Time (minutes)") +
  
  theme_bw() + #white or grey background
  
  theme(axis.text.x=element_text(size=8)) +
  
  theme(axis.text.y=element_text(size=7)) +
  
  theme(legend.position="none") +
  
  scale_y_continuous(breaks=seq(0,2000,by=250)) #+
  
  #annotation_custom(tableGrob(my_table), xmin = -0.8, ymin = 500)
  
  
