# Supplementary material for: Deep mining reveals the diversity of endogenous viral elements in vertebrate genomes
Source: Nat Microbiol. 2024 Oct 22;9(11):3013–24. doi: 10.1038/s41564-024-01825-4 (PMC11521997; doi:10.1038/s41564-024-01825-4)
Supplement: Supplementary file 15 — File of bornavirus proteins used to query the 34 primate genomes, together with the duration csv file and the R script used to plot the figure. [file 41564_2024_1825_MOESM15_ESM.zip › Source_Data_Supplementary_Figure_6/benchmark.csv]

Algorithm	run	duration
elastic-blast	1	2:23:05
elastic-blast	2	2:38:12
elastic-blast	3	3:13:09
elastic-blast	4	2:14:15
elastic-blast	5	1:51:58
tblastn-fast	1	23:24:36.321
tblastn-fast	2	23:23:44.195
tblastn-fast	3	23:23:09.274
tblastn-fast	4	23:14:55.318
tblastn-fast	5	23:03:42.103
diamond	1	2:35:16.93
diamond	2	2:44:07.314
diamond	3	2:49:48.453
diamond	4	2:54:39.685
diamond	5	2:53:32.44
mmseqs2	1	1:45:50.226
mmseqs2	2	1:36:40.57
mmseqs2	3	1:37:54.852
mmseqs2	4	1:42:42.766
mmseqs2	5	1:41:02.07
