# Supplementary material for: Deep mining reveals the diversity of endogenous viral elements in vertebrate genomes
Source: Nat Microbiol. 2024 Oct 22;9(11):3013–24. doi: 10.1038/s41564-024-01825-4 (PMC11521997; doi:10.1038/s41564-024-01825-4)
Supplement: Supplementary file 16 — Manually classified samples of predicted host and virus sequences used to calculate the proportions shown in Supplementary Table 1. [file 41564_2024_1825_MOESM16_ESM.zip]

Archive with 3 entries (2 files):
- Source_Data_Supplementary_Table_1/
- Source_Data_Supplementary_Table_1/Confusion_matrix_predicted_virus.xlsx
- Source_Data_Supplementary_Table_1/Confusion_matrix_predicted_host.xlsx
