# Supplementary material for: Deep mining reveals the diversity of endogenous viral elements in vertebrate genomes
Source: Nat Microbiol. 2024 Oct 22;9(11):3013–24. doi: 10.1038/s41564-024-01825-4 (PMC11521997; doi:10.1038/s41564-024-01825-4)
Supplement: Supplementary file 16 — Manually classified samples of predicted host and virus sequences used to calculate the proportions shown in Supplementary Table 1. [file 41564_2024_1825_MOESM16_ESM.zip › Source_Data_Supplementary_Table_1/Confusion_matrix_predicted_virus.xlsx]

## Sheet: virus_sample_1
Label	Class
NW_005358369.1:717866-718465	Virus		True positive rate	0.96
NC_059459.1:82370192-82370823	Virus		False positive rate	0.04
NW_020340053.1:10982448-10982597	Virus
NW_004451424.1:66415-66705	Virus
NC_051440.1:27794297-27795311	Virus
NC_047039.1:79794593-79796115	Virus
NC_050444.1:44724139-44724675	Virus
NW_025578518.1:101210029-101210886	Virus
NW_018344004.1:1846740-1847958	Virus
NC_064247.1:30225465-30226029	Virus
NC_050580.1:115684580-115685827	Virus
NC_057344.1:70314758-70315304	Virus
NW_025965316.1:28558056-28558705	Virus
NC_045615.1:42889104-42889891	Virus
NC_007114.7:57848688-57849941	Virus
NC_045956.1:37419312-37419776	Virus
NW_020954586.1:6004218-6004550	Virus
NW_019154126.1:12838634-12839349	Virus
NC_064868.1:9093262-9093795	Virus
NW_023416313.1:214408974-214410218	Virus
NC_057861.1:555806607-555807299	Virus
NC_034412.1:40796858-40797316	Virus
NC_034593.1:7867583-7868810	Virus
NC_008806.1:184035254-184038159	Virus
NW_025601872.1:3-233	Virus
NW_018344226.1:3104293-3105579	Virus
NC_045430.1:222845757-222846065	Virus
NC_057356.1:19130387-19130539	Virus
NC_056677.1:78376005-78376544	Virus
NW_019154085.1:95126738-95127535	Virus
NC_045620.1:50014129-50014959	Virus
NC_051447.1:2741134-2742102	Virus
NW_019371920.1:7651-8421	Virus
NW_024423786.1:8171966-8172297	Virus
NW_019154153.1:8802081-8802872	Virus
NW_018394560.1:19948-22378	Virus
NC_047089.1:85224558-85225190	Virus
NW_022215420.1:4-408	Virus
NC_034189.2:110878-111225	Virus
NC_044574.1:56577935-56578231	Virus
NC_064816.1:163072717-163073481	Virus
NW_013952489.1:284487-288610	Virus
NW_022631027.1:3501656-3502431	Host
NW_004524664.1:366335-367162	Virus
NW_023527220.1:1-1365	Virus
NC_052067.1:105290608-105291399	Virus
NC_052571.1:2617017-2617451	Virus
NW_015175378.1:484542-485723	Virus
NW_022681457.1:99618509-99619231	Virus
NW_022103902.1:13137219-13137605	Host

## Sheet: virus_sample_2
Label	Class
NC_058135.1:226961209-226961883	Virus		True positive rate	0.96
NC_063179.1:34605819-34606619	Virus		False positive rate	0.04
NC_062292.1:5155157-5155666	Virus
NW_025409995.1:3326-4374	Host
NW_007370696.1:3054769-3055062	Virus
NW_023044996.1:24811119-24811379	Virus
NW_020324028.1:693-1130	Virus
NW_018344047.1:269077-269571	Virus
NC_057876.1:5351856-5352944	Virus
NW_006800123.1:591049-593250	Virus
NC_045610.1:62756787-62757263	Virus
NC_040916.2:38308860-38311590	Virus
NC_052572.1:18054134-18054823	Virus
NW_025422087.1:6637029-6637898	Virus
NC_045790.1:80463418-80464291	Virus
NC_052079.1:18329161-18329379	Virus
NW_020954610.1:21171878-21172159	Virus
NC_057878.1:4247799-4248719	Virus
NC_037669.1:54677394-54677654	Virus
NW_025421520.1:106855-107275	Virus
NC_047108.1:79164674-79165648	Virus
NW_023416313.1:4118786-4120850	Virus
NW_025578524.1:182493834-182494650	Virus
NC_045543.1:72152349-72153062	Virus
NC_056552.1:13721360-13721497	Virus
NW_007249826.1:32113-32334	Virus
NW_011135750.1:1-456	Virus
NW_019776550.1:5918346-5918828	Virus
NW_019154148.1:1825944-1826450	Virus
NC_034580.1:89713015-89713375	Virus
NW_010471406.1:7632-8015	Virus
NW_023425404.1:186126128-186126346	Virus
NW_008668689.1:79131-79330	Virus
NW_005362797.1:655538-656777	Virus
NC_053129.1:235541-236290	Virus
NW_025334041.1:48600107-48600650	Virus
NC_053162.1:59504368-59505216	Virus
NW_012010878.1:6289277-6290493	Virus
NC_046155.1:30653551-30656354	Virus
NC_044520.1:67887281-67888062	Virus
NC_056523.1:97381063-97383505	Virus
NW_024543872.1:494784-495257	Virus
NW_025421294.1:33530026-33530325	Virus
NW_006921771.1:4689154-4689492	Host
NC_042304.1:1503522-1503803	Virus
NC_047092.1:171589339-171589866	Virus
NW_020322753.1:8219-8602	Virus
NC_051050.1:1494818-1496485	Virus
NW_021604646.1:9982632-9983099	Virus
NC_052049.1:122319434-122320361	Virus

## Sheet: virus_sample_3
Label	Class
NW_020093387.1:14446986-14450092	Virus		True positive rate	0.98
NW_005054304.1:4004291-4004587	Virus		False positive rate	0.02
NW_025422060.1:7064848-7065140	Virus
NC_050519.1:21737686-21738533	Virus
NC_060070.1:118768223-118768990	Virus
NC_010447.5:39989990-39990151	Virus
NC_048223.1:75715386-75716082	Virus
NW_020946557.1:6532726-6533037	Virus
NW_019712799.1:56480-57828	Virus
NW_015386759.1:99974-101713	Virus
NC_048228.1:27349786-27350564	Host
NC_050573.1:147657907-147661166	Virus
NC_041768.1:48712961-48714177	Virus
NW_006383380.1:814670-815297	Virus
NW_019154177.1:381297-382217	Virus
NW_006408528.1:34331387-34331790	Virus
NC_056461.1:40519768-40519956	Virus
NW_026057576.1:79974275-79974822	Virus
NC_019878.2:21026072-21026893	Virus
NC_060067.1:125314287-125314986	Virus
NW_006800730.1:18896-20083	Virus
NC_058098.1:51138231-51139048	Virus
NW_022631108.1:1249504-1250416	Virus
NC_057862.1:113969662-113970119	Virus
NW_020954639.1:5142303-5143889	Virus
NC_050452.1:83281467-83282590	Virus
NW_025929795.1:9111204-9112059	Virus
NC_045603.1:140321982-140322893	Virus
NC_041317.1:97360865-97363238	Virus
NC_045790.1:80461826-80463207	Virus
NW_005358369.1:714809-716332	Virus
NW_025421987.1:129381331-129381946	Virus
NC_064533.1:23702888-23704143	Virus
NC_057876.1:5351856-5352944	Virus
NW_005359840.1:4827253-4827643	Virus
NC_051353.1:60580019-60580896	Virus
NW_018344226.1:3108503-3108775	Virus
NW_020837998.1:10916774-10917182	Virus
NC_045619.1:116089547-116090388	Virus
NC_045428.1:596000673-596000970	Virus
NC_052536.1:32219557-32219955	Virus
NW_025929672.1:51487621-51487919	Virus
NW_024466129.1:11211238-11211621	Virus
NC_043991.1:6261232-6261372	Virus
NW_019154206.1:739693-740403	Virus
NW_023586065.1:245926-247367	Virus
NC_057345.1:18829858-18831130	Virus
NW_021605367.1:194249-195128	Virus
NW_007226756.1:167716-168051	Virus
NW_023425516.1:13193830-13195277	Virus

## Sheet: virus_sample_4
Label	Class
NW_019715976.1:1931361-1932707	Virus		True positive rate	0.98
NW_022681457.1:99618509-99619231	Virus		False positive rate	0.02
NT_176323.1:5427986-5428581	Virus
NC_041729.1:109801101-109801736	Virus
NC_050574.1:148416170-148416898	Virus
NW_006549044.1:3-293	Virus
NC_063170.1:15198001-15198901	Virus
NC_060070.1:54623823-54624321	Virus
NC_029651.1:69725322-69725978	Virus
NC_042304.1:1545069-1545593	Virus
NW_022209245.1:6206592-6207395	Virus
NC_058417.1:8562-9465	Virus
NW_019154087.1:45102552-45103505	Virus
NC_054867.1:26105786-26107343	Virus
NW_025340613.1:6101-6966	Virus
NW_021002351.1:2833-3090	Virus
NW_007727365.1:107757-108521	Virus
NT_176399.1:30924930-30925232	Virus
NW_020950062.1:4964787-4966849	Virus
NW_018344131.1:2022528-2023201	Virus
NC_034594.1:164654201-164654730	Virus
NW_020947390.1:2059819-2060704	Virus
NW_020998668.1:1452-2538	Virus
NW_015504215.1:8700640-8703104	Virus
NW_007253396.1:207146-207427	Virus
NW_023251682.1:6-577	Virus
NW_022215420.1:4-408	Virus
NW_025422103.1:46673-47500	Virus
NC_063057.1:37304328-37304688	Virus
NW_023666043.1:46610805-46611701	Virus
NW_025930016.1:28733-29370	Virus
NC_052532.1:141474217-141474618	Virus
NW_020318527.1:23-416	Virus
NW_011241983.1:49-642	Virus
NW_020313779.1:535-1029	Virus
NC_050478.1:103813984-103814932	Virus
NW_021605476.1:581761-581934	Virus
NC_063169.1:17221-18153	Virus
NW_022631100.1:2693602-2694291	Virus
NC_008802.1:54443963-54444668	Virus
NW_022589747.1:4410-5309	Virus
NW_023270454.1:28412746-28413276	Virus
NC_052571.1:6146500-6146982	Virus
NW_015507170.1:39402-39916	Virus
NC_044396.1:91153411-91153908	Virus
NC_045543.1:72152349-72153062	Virus
NW_022205450.1:467402-467944	Virus
NC_045611.1:51097404-51097769	Virus
NC_047084.1:180327901-180328032	Virus
NW_006921771.1:4689154-4689492	Host

## Sheet: virus_sample_5
Label	Class
NW_020356476.1:5766550-5766896	Virus		True positive rate	0.98
NW_025333872.1:74100174-74100953	Virus		False positive rate	0.02
NC_057356.1:19130387-19130539	Virus
NC_047658.1:137930958-137932649	Virus
NW_020320127.1:6360-6764	Virus
NC_058116.1:21554464-21554610	Virus
NW_006734123.1:2062501-2063774	Virus
NW_004444093.1:1916343-1916872	Virus
NW_025422082.1:6885588-6886274	Virus
NC_048223.1:75715386-75716082	Virus
NW_020313505.1:10281-10802	Virus
NW_025598272.1:546-1390	Virus
NC_064856.1:47699421-47700641	Virus
NW_020321804.1:3-383	Virus
NC_010447.5:39989990-39990151	Virus
NW_018344226.1:3104293-3105579	Virus
NC_044031.1:13711022-13711210	Virus
NW_021604658.1:10359915-10360927	Virus
NW_012100098.1:1005873-1007261	Virus
NW_025965313.1:4509434-4510063	Virus
NW_006921608.1:14231320-14231862	Virus
NC_060082.1:40510637-40511407	Virus
NW_005871056.1:12348943-12349943	Virus
NC_045790.1:80463418-80464291	Virus
NW_004624753.1:7341412-7342614	Virus
NW_005354632.1:2802699-2802863	Virus
NC_000085.7:30511597-30513787	Virus
NC_007128.7:49549553-49550500	Virus
NW_018343997.1:9978292-9979929	Virus
NW_018344189.1:3399466-3399851	Virus
NW_007370654.1:28800288-28801431	Virus
NW_007370655.1:8632329-8637785	Virus
NW_022207425.1:182238-182720	Virus
NW_023400769.1:6224-7082	Host
NW_017619851.1:33020016-33020621	Virus
NW_018127954.1:435570-436016	Virus
NW_012010878.1:6289277-6290493	Virus
NW_016109986.1:1-2752	Virus
NW_025658345.1:26-262	Virus
NW_022631070.1:10487754-10488200	Virus
NC_034189.2:110878-111225	Virus
NW_025410568.1:1071-1919	Virus
NC_044523.1:18075287-18076608	Virus
NW_006289696.1:1780-2037	Virus
NW_020954548.1:13188264-13188551	Virus
NC_060067.1:182398036-182398731	Virus
NW_023514300.1:7147338-7147588	Virus
NW_022631161.1:649118-649921	Virus
NC_007115.7:73613772-73616202	Virus
NW_024044570.1:35461639-35461863	Virus

## Sheet: virus_sample_6
Label	Class
NC_062285.1:27783482-27784011	Virus		True positive rate	1
NC_050578.1:99524867-99526056	Virus		False positive rate	0
NW_020949997.1:9368190-9369369	Virus
NC_057879.1:8060702-8061954	Virus
NC_000069.7:12084854-12085889	Virus
NW_006289696.1:1780-2037	Virus
NC_048228.1:27349786-27350564	Virus
NW_025422127.1:9270080-9270686	Virus
NW_023416313.1:4131504-4131944	Virus
NC_034202.2:37420083-37420269	Virus
NW_020998757.1:2995344-2995709	Virus
NC_050597.1:31300071-31300606	Virus
NW_016813019.1:891513-891794	Virus
NC_044396.1:91153411-91153908	Virus
NC_064259.1:34391689-34392000	Virus
NW_015402345.1:34-3798	Virus
NW_020954575.1:13552915-13554934	Virus
NC_063165.1:87992977-87993942	Virus
NC_045596.1:132736315-132736969	Virus
NW_023568406.1:7856876-7857639	Virus
NC_063342.1:28643392-28643679	Virus
NW_025421321.1:11543970-11544640	Virus
NC_044035.1:245063503-245064262	Virus
NW_020323602.1:24088-24492	Virus
NC_045956.1:158454933-158455556	Virus
NC_064247.1:30225465-30226029	Virus
NW_016109986.1:4884-6058	Virus
NW_022589708.1:11750-12419	Virus
NC_064533.1:23702888-23704143	Virus
NC_058100.1:59367823-59368265	Virus
NW_017871618.1:5405-5704	Virus
NW_025355872.1:149-813	Virus
NC_050579.1:221564162-221564374	Virus
NW_015504223.1:436130-436913	Virus
NC_053390.1:6709037-6710021	Virus
NC_052157.1:27108193-27108918	Virus
NC_057344.1:70314758-70315304	Virus
NW_025421263.1:3044982-3045769	Virus
NW_020313362.1:9421-10296	Virus
NC_045609.1:184382-184719	Virus
NW_022900927.1:52966849-52967447	Virus
NW_024969187.1:4913-5407	Virus
NW_004454256.1:3032195-3032896	Virus
NC_063169.1:21175-21477	Virus
NC_052066.1:163884686-163885062	Virus
NC_056523.1:97381063-97383505	Virus
NW_017619855.1:15411-15946	Virus
NW_004451073.1:509128-509851	Virus
NW_020954596.1:19192512-19193595	Virus
NW_023270989.1:25240-26102	Virus

## Sheet: virus_sample_7
Label	Class
NW_023416322.1:36023208-36024808	Virus		True positive rate	0.98
NW_006383477.1:1025662-1026438	Virus		False positive rate	0.02
NC_041317.1:97360865-97363238	Virus
NC_058101.1:184578195-184579000	Virus
NC_060082.1:64274876-64275747	Virus
NC_064259.1:34391689-34392000	Virus
NW_025421987.1:129381331-129381946	Virus
NC_058405.1:49780-50553	Virus
NC_052571.1:2034848-2035318	Virus
NW_018344146.1:123930-124427	Virus
NC_057888.1:23707926-23709161	Virus
NC_062572.1:19354524-19354673	Virus
NC_045617.1:116521945-116522658	Virus
NC_045426.1:512582956-512583824	Virus
NC_060075.1:95039410-95040089	Virus
NW_020313005.1:35495120-35495807	Virus
NC_063172.1:26732948-26734068	Virus
NC_045558.1:86603144-86603707	Virus
NC_058419.1:49623648-49624110	Virus
NW_004545922.1:4431668-4432354	Virus
NW_019154090.1:29189145-29189844	Virus
NC_059426.1:38726648-38726953	Virus
NC_041729.1:84677431-84677655	Virus
NC_058102.1:64219889-64220693	Virus
NW_019031191.1:97213-97671	Virus
NC_058101.1:128082402-128082919	Virus
NW_005358369.1:698077-702611	Virus
NW_022215420.1:4-408	Virus
NC_045427.1:388126417-388128077	Virus
NW_006284436.1:1748347-1748957	Virus
NW_004451424.1:66415-66705	Virus
NW_023179684.1:1447-2270	Host
NW_012002215.1:559133-560115	Virus
NT_176323.1:5427986-5428581	Virus
NW_015094969.1:340574-342775	Virus
NW_025422103.1:46673-47500	Virus
NC_064533.1:23702888-23704143	Virus
NC_059452.1:100779857-100780247	Virus
NC_059130.1:92878991-92879311	Virus
NW_018343956.1:32968412-32969256	Virus
NC_051809.1:30221449-30222013	Virus
NC_045604.1:60774638-60775363	Virus
NW_023401678.1:133100-133637	Virus
NC_047658.1:137930958-137932649	Virus
NC_047085.1:156359545-156360216	Virus
NW_025421292.1:4650816-4651241	Virus
NW_022631094.1:1368413-1369152	Virus
NW_020316568.1:1331-1747	Virus
NW_011888965.1:2743307-2743873	Virus
NW_020313274.1:265775-266161	Virus

## Sheet: virus_sample_8
Label	Class
NW_019154108.1:5093140-5093517	Virus		True positive rate	0.98
NW_025422060.1:7102102-7102932	Virus		False positive rate	0.02
NW_025576437.1:47720-48566	Virus
NW_004624753.1:7340567-7340984	Virus
NW_015504215.1:8699537-8700436	Virus
NC_058098.1:68367234-68368088	Virus
NC_062293.1:61211088-61211960	Virus
NW_005366109.1:2423423-2427771	Virus
NW_020313779.1:535-1029	Virus
NC_052533.1:55375629-55376120	Virus
NW_018343997.1:9978292-9979929	Virus
NC_042304.1:1531254-1531651	Virus
NC_057861.1:528006981-528007379	Virus
NC_047089.1:57384334-57384597	Virus
NC_050580.1:114441072-114441954	Virus
NC_047085.1:156359545-156360216	Virus
NW_026057586.1:72600543-72600695	Virus
NC_051353.1:60580019-60580896	Virus
NW_015386769.1:74535-74756	Virus
NC_042304.1:1560775-1561206	Virus
NC_063169.1:19167-19989	Virus
NC_050578.1:99524867-99526056	Virus
NW_019712799.1:56480-57828	Virus
NC_029651.1:69725322-69725978	Virus
NW_020954587.1:18933815-18935326	Virus
NC_054867.1:14882501-14882915	Virus
NC_043991.1:6261232-6261372	Virus
NC_050521.1:5406893-5407273	Virus
NW_025578510.1:128705691-128706579	Virus
NW_004444127.1:1846902-1847874	Virus
NW_020897750.1:3720279-3721217	Virus
NC_064438.1:3378781-3379266	Virus
NC_059459.1:82370192-82370823	Virus
NW_025929717.1:4570604-4571422	Virus
NW_025578001.1:9749481-9750036	Host
NW_003573432.1:30190382-30190960	Virus
NC_058405.1:49780-50553	Virus
NW_024061209.1:41179-41706	Virus
NW_019712898.1:2176029-2177223	Virus
NC_062572.1:19354524-19354673	Virus
NC_052019.1:56117571-56117921	Virus
NC_053489.1:676086618-676087406	Virus
NW_018343990.1:8067260-8068806	Virus
NW_005871615.1:91588-92179	Virus
NC_060067.1:151147338-151148039	Virus
NC_057888.1:23707926-23709161	Virus
NC_050581.1:98284354-98284731	Virus
NW_015504642.1:757236-757650	Virus
NW_006296056.1:1552312-1553061	Virus
NC_047086.1:385358990-385359672	Virus

## Sheet: virus_sample_9
Label	Class
NC_047095.1:36089035-36089316	Virus		True positive rate	1
NW_025422127.1:9305313-9306105	Virus		False positive rate	0
NW_020954590.1:107668167-107668810	Virus
NW_005871049.1:34243866-34244429	Virus
NW_013952674.1:413248-414303	Virus
NC_007136.7:21520147-21521412	Virus
NW_024061183.1:85256-85507	Virus
NC_052149.1:24149282-24149899	Virus
NC_047096.1:44074785-44075567	Virus
NC_062285.1:43743562-43744355	Virus
NW_023541466.1:4790606-4792047	Virus
NC_058094.1:123332115-123332954	Virus
NW_025578510.1:128705691-128706579	Virus
NW_007370697.1:9024595-9025398	Virus
NC_047084.1:332622057-332622551	Virus
NC_045431.1:62099309-62100264	Virus
NW_006734123.1:2064214-2066364	Virus
NW_007370691.1:7459482-7459637	Virus
NW_020093387.1:14446986-14450092	Virus
NC_058111.1:1469746-1469889	Virus
NW_003852469.1:5599167-5600006	Virus
NW_005354632.1:2803234-2804615	Virus
NC_052532.1:153690844-153691539	Virus
NC_060066.1:122740610-122741427	Virus
NW_025814823.1:83145433-83146026	Virus
NC_064856.1:47697014-47698199	Virus
NW_022589708.1:11750-12419	Virus
NW_018132064.1:73-921	Virus
NW_019154093.1:72918975-72919794	Virus
NC_045429.1:50709711-50711575	Virus
NC_063163.1:18249-18664	Virus
NW_020954587.1:18933815-18935326	Virus
NW_018344004.1:1846740-1847958	Virus
NC_041729.1:84677431-84677655	Virus
NW_021856866.1:511-1989	Virus
NW_024100590.1:274958-275587	Virus
NC_058098.1:51232059-51232904	Virus
NW_017731406.1:178121-178796	Virus
NC_007128.7:49549553-49550500	Virus
NC_044057.1:6291334-6292029	Virus
NC_058131.1:435157516-435157767	Virus
NW_025578508.1:68320359-68320821	Virus
NC_051078.1:34895120-34896259	Virus
NW_005871060.1:9623518-9624617	Virus
NC_034577.1:84680262-84680651	Virus
NW_020090638.1:28486257-28486454	Virus
NC_045596.1:132736315-132736969	Virus
NW_004443955.1:3932225-3932956	Virus
NC_007119.7:44772557-44773120	Virus
NW_004524664.1:367595-367842	Virus

## Sheet: virus_sample_10
Label	Class
NC_057863.1:516117658-516117993	Virus		True positive rate	1
NC_045607.1:95429379-95429765	Virus		False positive rate	0
NC_050576.1:273654016-273654924	Virus
NC_019874.2:11751207-11751821	Virus
NW_018343958.1:24712666-24713126	Virus
NC_047094.1:66768543-66769416	Virus
NC_051050.1:1507861-1509027	Virus
NW_021002904.1:1057-1512	Virus
NW_006921660.1:9408258-9408490	Virus
NC_057865.1:194645652-194646437	Virus
NC_054871.1:34136531-34137879	Virus
NC_051050.1:1494818-1496485	Virus
NW_023425584.1:64294029-64294544	Virus
NC_062280.1:128808826-128809696	Virus
NW_020322753.1:8219-8602	Virus
NW_025410568.1:1071-1919	Virus
NC_058099.1:63137191-63137707	Virus
NC_045428.1:380630092-380630462	Virus
NW_005871056.1:12348943-12349943	Virus
NW_024870759.1:4726653-4727666	Virus
NW_025603004.1:243-1024	Virus
NC_045428.1:596000673-596000970	Virus
NW_022098042.1:9249400-9250818	Virus
NW_020950792.1:18739900-18741230	Virus
NC_047087.1:249438821-249439282	Virus
NW_009259175.1:410179-410509	Virus
NW_022681453.1:54083719-54084000	Virus
NW_025421398.1:8025-8747	Virus
NW_005357453.1:521551-521829	Virus
NW_020312775.1:4004779-4005159	Virus
NC_045624.1:27941-28132	Virus
NW_025422433.1:311544-312188	Virus
NC_058099.1:62934786-62935541	Virus
NC_007119.7:45031977-45033218	Virus
NW_019715812.1:37834-39022	Virus
NW_005358369.1:711691-713819	Virus
NW_015507170.1:37549-39107	Virus
NW_022631835.1:8495-9292	Virus
NW_025421998.1:14087680-14088135	Virus
NW_020312856.1:15487-16351	Virus
NW_023402594.1:1628556-1629452	Virus
NC_047084.1:123303793-123304002	Virus
NC_045619.1:116044664-116044909	Virus
NC_048228.1:106104310-106105060	Virus
NC_060067.1:182398036-182398731	Virus
NW_023425399.1:100646340-100648700	Virus
NC_052079.1:18326892-18327245	Virus
NW_006726554.1:1335854-1337104	Virus
NW_019154093.1:72918975-72919794	Virus
NC_044303.2:82985855-82986448	Virus
