# Supplementary material for: Deep mining reveals the diversity of endogenous viral elements in vertebrate genomes
Source: Nat Microbiol. 2024 Oct 22;9(11):3013–24. doi: 10.1038/s41564-024-01825-4 (PMC11521997; doi:10.1038/s41564-024-01825-4)
Supplement: Supplementary file 16 — Manually classified samples of predicted host and virus sequences used to calculate the proportions shown in Supplementary Table 1. [file 41564_2024_1825_MOESM16_ESM.zip › Source_Data_Supplementary_Table_1/Confusion_matrix_predicted_host.xlsx]

## Sheet: host_sample_1
Label	Class
NC_064408.1:72760784-72761248	Host		True negative rate	0.66
NC_051073.1:50883091-50883411	Host		False negative rate	0.34
NC_058382.1:16005809-16006780	Host
NW_019716096.1:67066-67620	Host
NC_063193.1:32943332-32943475	Virus
NC_045566.1:20990902-20991525	Host
NC_044244.1:74219822-74220163	Host
NC_044344.1:11901048-11901554	Virus
NC_054493.1:19875766-19876668	Host
NW_025421341.1:22410456-22410852	Host
NW_010745017.1:474-2147	Host
NC_060190.1:4427815-4428708	Host
NC_045171.1:21610220-21610732	Host
NC_034599.1:4040390-4040590	Host
NW_025814856.1:163602808-163603371	Host
NC_042994.1:21851380-21851985	Host
NC_052632.1:56243743-56244108	Virus
NC_000023.11:115718948-115719211	Host
NC_056728.1:1973020641-1973021105	Virus
NC_044043.1:54264307-54266358	Host
NW_020664441.1:3908342-3908848	Virus
NW_015505289.1:1817164-1819714	Host
NC_052150.1:63597153-63597533	Virus
NC_061805.1:51410768-51411319	Host
NW_022987828.1:328-501	Host
NC_036906.1:68497143-68498117	Virus	Borna
NC_031970.2:8446266-8446691	Host
NC_034179.2:44259082-44259636	Host
NC_054413.1:8130238-8130612	Host
NC_048305.1:52392891-52393301	Host
NC_009147.3:102266085-102266708	Host
NW_025423256.1:738534-738878	Virus
NC_056680.1:161296058-161296600	Host
NW_012110130.1:779110-780173	Virus	Borna
NC_042514.1:6302752-6303351	Host
NC_036450.1:25591403-25591663	Host
NC_047143.1:28014578-28015036	Host
NW_015095648.1:191932-192300	Host
NC_043970.1:4225086-4225418	Virus
NC_045594.1:3373622-3373783	Virus
NC_050068.2:212679209-212679616	Virus
NW_016107464.1:1854110-1855060	Virus	Borna
NW_024055508.1:24097-24405	Virus
NW_015557134.1:557166-557540	Host
NC_056447.1:22247659-22247799	Host
NW_012267224.1:16084340-16084573	Host
NC_044325.1:28555227-28555688	Virus
NW_021620848.1:2255539-2256250	Host
NC_031773.1:59474806-59474982	Virus
NC_041377.1:9130973-9131116	Virus

## Sheet: host_sample_2
Label	Class
NC_058098.1:56887285-56888058	Host		True negative rate	0.72
NC_060077.1:33157338-33157505	Host		False negative rate	0.28
NC_059174.1:55815643-55816536	Host
NW_024412419.1:22059712-22059963	Virus
NW_004624742.1:1746047-1746451	Virus
NC_055972.1:6580623-6580769	Virus
NW_022630146.1:166622-166975	Virus
NW_019154148.1:7805039-7806019	Host
NC_052626.1:49740133-49740639	Virus
NW_011888846.1:2322880-2323503	Host
NC_052630.1:57435410-57435832	Virus
NC_039264.1:5384809-5385156	Host
NC_051324.1:3182716-3183417	Host
NC_056548.1:27335490-27336026	Host
NC_065523.1:1645206-1645364	Virus
NC_042973.1:56466424-56467191	Virus
NC_053453.1:43439506-43439781	Virus
NW_025965324.1:17610754-17610999	Host
NC_046139.1:1687044-1687868	Host
NW_024802934.1:2955337-2955642	Host
NC_048357.1:7074152-7074661	Host
NC_044033.1:222620191-222621186	Host
NC_045781.1:14685432-14686328	Host
NW_020687996.1:1479-1985	Virus
NC_039271.1:20477864-20478328	Virus
NC_034579.1:46698208-46698468	Host
NW_024466272.1:24474-26156	Host
NC_044330.1:43171167-43171637	Virus
NW_022989224.1:12282-13853	Host
NW_025422008.1:703858-705534	Host
NC_042574.1:3285457-3286083	Host
NC_047104.1:18045469-18045906	Virus
NW_004450265.1:454747-455067	Host
NC_050524.1:30574823-30575317	Host
NW_005395600.1:21347-22159	Host
NW_017306561.1:90150-92888	Host
NW_015551032.1:699485-699823	Host
NC_032650.1:68087597-68087980	Host
NW_005370182.1:767196-767601	Host
NW_023270921.1:6914890-6915123	Host
NW_005054645.1:334255-334416	Virus
NC_064463.1:399913-400734	Host
NC_046157.1:147842320-147842715	Host
NC_046157.1:20929701-20930126	Host
NW_024404448.1:740952-741770	Host
NC_046311.1:759827-760078	Host
NC_056010.1:61271341-61271904	Host
NC_050479.1:95805678-95805842	Host
NW_006159905.1:491562-493157	Host
NC_044049.1:6407006-6407569	Host

## Sheet: host_sample_3
Label	Class
NW_017619945.1:35748-36311	Host		True negative rate	0.5
NC_052154.1:79642900-79643148	Virus		False negative rate	0.5
NC_048357.1:8800190-8800693	Host
NC_063337.1:71665401-71665904	Virus
NW_024607050.1:11361-11933	Host
NC_052624.1:145069877-145070323	Virus
NC_044366.1:7537462-7537920	Host
NC_053156.1:77584983-77585126	Virus
NC_051309.1:64740878-64742665	Host
NC_059072.1:148634304-148634765	Virus
NC_052626.1:144943402-144944388	Host
NC_019859.2:28997562-28998077	Virus
NC_044335.1:33071062-33071448	Virus
NW_020173666.1:14325151-14325504	Host
NC_049209.1:36191966-36192109	Virus
NW_016690331.1:1356010-1356105	Host
NW_006800230.1:171233-171709	Host
NC_044337.1:25414770-25415276	Virus
NC_048303.1:194488-194994	Virus
NC_048621.1:97555-98697	Host
NC_044501.1:24358794-24358940	Virus
NW_026057588.1:3412254-3413075	Host
NC_053456.1:15258826-15259256	Host
NC_064578.1:58678491-58679312	Host
NW_015663508.1:42250-42498	Virus
NC_053390.1:23075637-23076518	Host
NC_064762.1:1140117-1140263	Host
NC_047052.1:14222307-14222883	Virus	Borna
NW_025814867.1:100159478-100159786	Host
NC_022015.1:61438535-61438768	Host
NC_055974.1:901956-902447	Virus
NC_058409.1:108360699-108360932	Host
NT_113930.2:135049-135768	Host
NC_052150.1:58919603-58919986	Virus
NC_057850.1:260747977-260748483	Virus
NW_022196891.1:53196940-53197521	Host
NC_036911.1:137843959-137844201	Virus	Borna
NW_020708245.1:3085-3591	Virus
NC_044347.1:18139044-18139301	Host
NC_052159.1:66785906-66786199	Virus	Filo
NW_025747911.1:4856-5473	Host
NC_042623.1:259266221-259266583	Virus
NW_026041503.1:4414-4920	Virus
NC_051257.2:23461619-23462131	Virus
NC_044032.1:650275382-650276359	Host
NC_064408.1:46530920-46531408	Virus
NW_024506455.1:388-606	Virus
NC_061069.1:124755-124901	Virus
NC_039270.1:14937561-14939249	Host
NC_064433.1:88465512-88465811	Host

## Sheet: host_sample_4
Label	Class
NW_017306503.1:355896-356096	Host		True negative rate	0.7
NW_022280034.1:4200303-4200458	Virus		False negative rate	0.3
NC_062215.1:183162184-183162408	Host
NW_026041802.1:5283-5789	Virus
NC_044555.1:107477496-107478149	Host
NC_064849.1:61654372-61654545	Virus
NC_059456.1:102390783-102391787	Host
NC_059072.1:283530792-283531223	Virus
NC_030684.2:28188094-28188378	Host
NC_040236.1:15068000-15068617	Host
NC_048614.1:1465640-1466206	Host
NW_021604790.1:4751123-4752250	Host
NC_058118.1:2344778-2344918	Virus
NW_015096612.1:42153-42566	Host
NC_046993.1:42431363-42431509	Virus
NC_047672.1:15443826-15444368	Host
NW_024405058.1:7506673-7508442	Host
NW_020736551.1:675-953	Virus
NW_004993956.1:731927-732355	Host
NC_062521.1:27432003-27432905	Host
NW_020338385.1:21919220-21920125	Host
NW_012011911.1:2645545-2646531	Host
NC_034183.2:53453918-53455606	Host
NC_053487.1:14128595-14128753	Virus
NW_020312827.1:35210196-35211713	Host
NW_020725908.1:675-953	Virus
NW_006921706.1:1354249-1355262	Virus	Borna
NW_004450438.1:1054827-1055117	Host
NW_022631000.1:12506010-12506318	Host
NW_021620060.1:497206-497535	Host
NC_053158.1:10072527-10072670	Virus
NW_024870709.1:32686647-32686955	Host
NC_059332.1:30811659-30813317	Host
NC_052626.1:151417534-151418040	Virus
NW_023528387.1:28296253-28297773	Host
NC_055975.1:8461112-8461258	Virus
NW_025813702.1:186997-187143	Virus
NC_045968.1:59238217-59238564	Virus
NW_018501408.1:6652572-6652709	Host
NW_005819235.1:668717-669529	Host
NW_018358220.1:729080-729223	Host
NC_044353.1:2764911-2766515	Host
NW_020769441.1:1415722-1417128	Host
NC_059447.1:41336082-41337803	Host
NC_048571.1:16585040-16585315	Host
NW_022104553.1:10381643-10383325	Host
NC_008802.1:420034485-420034685	Host
NW_021822200.1:348269-348583	Host
NC_051233.1:26925102-26925293	Host
NW_022641600.1:1325249-1325641	Host

## Sheet: host_sample_5
Label	Class
NC_053156.1:287022463-287022606	Virus		True negative rate	0.6
NW_019776259.1:34207771-34208127	Virus		False negative rate	0.4
NW_024387117.1:79460-79813	Host
NC_056728.1:1304853744-1304854208	Virus
NC_054543.1:42864575-42865312	Host
NC_047510.1:31754615-31754953	Virus
NC_036449.1:29660967-29661359	Host
NC_044330.1:975993-976499	Virus
NW_018503519.1:1104830-1105244	Host
NC_054385.1:92199837-92201390	Host
NC_057878.1:27177208-27177690	Host
NC_065510.1:17364017-17364136	Virus
NC_063164.1:15745132-15745509	Host
NW_024704771.1:2225839-2227419	Host
NC_044335.1:20637734-20638240	Virus
NW_018344271.1:974466-975356	Host
NW_025423110.1:68724-69428	Virus
NC_048348.1:3038629-3039198	Host
NC_061802.1:47889425-47890204	Host
NC_051246.2:19103006-19103494	Virus
NW_018506828.1:14168024-14168227	Virus
NC_019859.2:17724581-17725039	Virus
NW_012114944.1:1425436-1426452	Virus	Borna
NC_041323.1:2420345-2420890	Host
NW_020758179.1:862-1140	Virus
NW_006160120.1:754300-754614	Host
NW_025814830.1:711751-712560	Host
NT_167245.2:3075730-3077364	Host
NC_059075.1:42109722-42110105	Virus
NC_064474.1:131443860-131444321	Virus
NC_053155.1:50557962-50558309	Host
NC_053127.1:27292002-27292685	Host
NC_044033.1:222620191-222621186	Host
NC_063208.1:17164179-17164301	Virus
NC_063399.1:64860420-64860566	Host
NC_000021.9:6260578-6260781	Host
NC_007115.7:67642338-67642844	Virus
NW_010584398.1:97666-97761	Host
NW_012098543.1:2073017-2073907	Host
NW_004454216.1:8663194-8663460	Host
NW_004501792.1:1459303-1459611	Host
NW_021604694.1:10242-10475	Host
NW_022681457.1:54981173-54981424	Host
NW_008237619.1:2313040-2313339	Host
NC_048299.1:112874561-112875022	Virus
NC_056498.1:15537503-15538063	Host
NC_053156.1:77584983-77585126	Virus
NW_009733673.1:3771-3992	Host
NW_006159689.1:1960547-1961359	Host
NC_056728.1:1326954885-1326955391	Virus

## Sheet: host_sample_6
Label	Class
NC_051245.2:68968237-68968665	Virus		True negative rate	0.44
NC_059090.1:5110951-5111460	Virus		False negative rate	0.56
NC_045155.1:31442794-31442940	Virus
NW_020338385.1:20514366-20515187	Host
NC_057348.1:162304041-162304604	Host
NC_000003.12:73062244-73063210	Virus	Borna
NC_064485.1:741951-742457	Virus
NC_055963.1:496545-496691	Virus
NC_052052.2:35293109-35293372	Host
NC_044337.1:25414770-25415276	Virus
NW_024879541.1:138101-138283	Virus
NW_022989923.1:633649-633930	Virus
NC_031788.1:167425-167937	Virus
NW_020731809.1:253-531	Virus
NC_045176.1:189138-189284	Virus
NW_007729236.1:284477-285373	Host
NC_041369.1:10319427-10319573	Virus
NC_048287.1:32152629-32153003	Virus
NC_048299.1:117386925-117387431	Virus
NC_056555.1:18365180-18365326	Virus
NC_060198.1:27480181-27481455	Host
NW_006805313.1:49888-50436	Host
NC_050574.1:438093498-438094475	Host
NC_050069.1:163688613-163688975	Virus
NC_056728.1:642406427-642406891	Virus
NW_020539947.1:6431165-6431575	Host
NC_055964.1:1637380-1637526	Virus
NC_052635.1:23757034-23757429	Virus
NC_056674.1:2219303-2220124	Host
NC_059438.1:25361041-25361184	Host
NC_042616.1:26852895-26853719	Host
NW_023494806.1:21808939-21809295	Virus
NC_060182.1:6602792-6603832	Host
NW_024424341.1:47848952-47849836	Host
NC_041356.1:3459914-3460060	Virus
NW_018662583.1:90831-91217	Host
NC_044036.1:97936752-97937366	Host
NC_056728.1:657120968-657121474	Virus
NC_060190.1:3312902-3313516	Host
NW_007676748.1:28133-29260	Host
NC_056728.1:775853940-775854446	Virus
NC_053390.1:23338390-23339190	Host
NW_021808434.1:54-983	Host
NC_061070.1:1469871-1470017	Virus
NC_057854.1:39958313-39958798	Virus
NC_052098.1:42824-43615	Host
NW_008999809.1:3433658-3434281	Host
NC_055678.1:20620111-20620257	Virus
NW_024405303.1:174560152-174560567	Host
NC_045162.1:6312580-6312726	Virus

## Sheet: host_sample_7
Label	Class
NW_023234618.1:128-584	Host		True negative rate	0.56
NC_064754.1:12043853-12044356	Host		False negative rate	0.44
NW_026040709.1:5397-5903	Virus
NC_054493.1:15841152-15841871	Host
NC_057863.1:321053389-321053664	Host
NC_059076.1:141801478-141801942	Virus
NC_047621.1:16127863-16128338	Host
NC_060196.1:2416838-2417434	Host
NW_024513432.1:49194-49505	Virus	Borna
NC_051355.1:3870955-3871884	Host
NC_058113.1:3824607-3824753	Virus
NC_045985.1:9020900-9022552	Host
NW_012012022.1:12530627-12531669	Host
NC_057715.1:118245956-118246306	Virus
NC_059220.1:58079723-58079866	Host
NC_043715.1:43270964-43271935	Host
NC_041709.1:11920711-11921637	Host
NC_059073.1:5496152-5496658	Virus
NW_017732518.1:391403-391678	Host
NC_059463.1:22176377-22176760	Virus
NC_049212.1:257792-257938	Virus
NC_042616.1:205687478-205687726	Virus
NC_058118.1:542675-542818	Virus
NC_050579.1:176062677-176062943	Host
NC_063202.1:19852383-19852526	Virus
NW_015114868.1:21249-21365	Host
NC_053158.1:29813487-29813630	Virus
NC_053158.1:119937156-119937302	Virus
NC_051436.1:20342129-20342608	Host
NC_058132.1:355388301-355388603	Host
NC_051258.2:1049796-1050302	Virus
NC_052025.1:25888-26106	Virus
NW_026042349.1:1034011-1035816	Host
NC_057863.1:668798643-668799959	Host
NW_015090864.1:3882480-3882578	Host
NC_057859.1:15358689-15359177	Virus
NC_050091.1:12169719-12170225	Virus
NC_064254.1:1378054-1379688	Host
NW_021619764.1:405689-406231	Host
NC_041755.1:141507203-141507707	Virus	Borna
NC_064481.1:8425613-8426101	Virus
NC_048301.1:86248332-86248838	Virus
NC_063193.1:26950196-26950342	Virus
NC_051105.1:957305-957679	Host
NW_022630172.1:5494794-5495144	Virus
NC_050509.1:12557193-12557501	Host
NC_056554.1:29270-29512	Host
NW_005871185.1:2199654-2199956	Host
NC_062214.1:163860615-163862132	Host
NC_051339.1:77654016-77654603	Host

## Sheet: host_sample_8
Label	Class
NW_015387957.1:32779-33357	Host		True negative rate	0.64
NW_024628798.1:4113-4616	Host		False negative rate	0.36
NW_024885859.1:677328-678461	Host
NC_063206.1:5259242-5259376	Virus
NW_006921596.1:19637408-19638313	Host
NC_057851.1:23207126-23207560	Host
NC_059174.1:60281294-60282199	Host
NC_064473.1:124401062-124401274	Virus
NW_018359248.1:20729-21283	Host
NC_045974.1:14140470-14140823	Virus
NW_010584398.1:93885-94037	Host
NC_040093.1:44661242-44661805	Host
NC_053487.1:26094072-26094344	Virus
NC_036903.1:189225030-189226376	Host
NC_044325.1:132613520-132613939	Virus
NC_045168.1:8252515-8252661	Virus
NC_044322.1:290273861-290274232	Virus
NW_025927803.1:1533909-1534136	Host
NC_045560.1:686361-686849	Host
NC_051235.1:29225396-29225848	Host
NW_006802372.1:5837-6289	Host
NC_040889.1:25511731-25512375	Host
NC_059448.1:21414161-21414997	Host
NC_045155.1:9617436-9617582	Virus
NW_016690266.1:1268548-1268940	Host
NC_030810.1:112103106-112104602	Host
NC_056728.1:843329323-843329823	Virus
NW_020664597.1:156633-157190	Host
NC_046992.1:31926419-31926562	Virus
NC_041315.1:84470674-84471156	Virus
NC_044382.1:50874212-50874358	Host
NW_025393945.1:9927-11570	Host
NC_063188.1:77810367-77810633	Host
NC_055964.1:17823788-17823934	Virus
NW_020090379.1:11327859-11328281	Host
NC_061066.1:5530122-5530268	Virus
NC_058382.1:16005809-16006780	Host
NW_025578523.1:20188706-20189464	Host
NC_053156.1:173453318-173453461	Virus
NW_025211708.1:9570-9800	Virus
NC_062543.1:14092593-14092784	Host
NC_055961.1:38851073-38851219	Virus
NC_058114.1:21585817-21586440	Host
NW_023569893.1:1056696-1056842	Host
NW_016803512.1:273823-274809	Host
NC_056728.1:1385017556-1385017993	Virus
NC_059221.1:50250968-50251201	Host
NC_045615.1:118667108-118667371	Host
NC_054457.1:7583229-7583654	Virus
NC_046375.1:24341864-24342445	Host

## Sheet: host_sample_9
Label	Class
NC_044328.1:82481588-82482046	Virus		True negative rate	0.58
NC_052640.1:9234985-9236592	Host		False negative rate	0.42
NW_024879564.1:414271-414417	Virus
NW_020664874.1:1360894-1361388	Virus
NC_064473.1:993773-994234	Virus
NW_006399916.1:7603048-7603608	Host
NC_056442.1:5275571-5275825	Host
NC_008801.1:107038814-107039167	Host
NW_023559063.1:34-1181	Host
NC_045795.1:23737766-23739400	Host
NC_044329.1:39641043-39641549	Virus
NC_052625.1:123307297-123307680	Virus
NC_059091.1:15926659-15927123	Virus
NW_023457306.1:837574-838509	Host
NC_050070.1:25224775-25225149	Virus
NC_053116.1:22999841-23001655	Host
NC_056728.1:708384172-708384567	Virus
NC_057849.1:187819819-187820097	Host
NW_025371456.1:2814-2960	Host
NW_004624757.1:22660852-22661085	Host
NC_044322.1:181833491-181833832	Virus
NC_042532.1:2106298-2106825	Host
NC_065512.1:33863936-33864082	Virus
NW_004567129.1:26879663-26880559	Host
NW_017620000.1:1046026-1046253	Host
NC_057865.1:93360360-93360914	Host
NC_063044.1:67809088-67809903	Host
NC_063409.1:22272274-22272669	Virus
NC_045973.1:2706781-2707416	Virus
NC_052149.1:159937340-159937702	Virus
NC_058382.1:4682177-4683073	Host
NC_056728.1:1005367664-1005368170	Virus
NW_025533672.1:313444-314058	Host
NC_061792.1:5459868-5460176	Host
NW_021808434.1:54-983	Host
NW_009779985.1:7744-8295	Host
NC_055980.1:30495042-30495188	Virus
NW_015151776.1:50127-50795	Host
NC_042298.1:823953-824216	Host
NC_059425.1:4138763-4140400	Host
NW_020664587.1:8184130-8185563	Host
NW_010699383.1:17743-18165	Host
NW_026042307.1:305771-306100	Virus
NW_020779812.1:273-551	Virus
NW_023666050.1:58285765-58285977	Host
NC_057850.1:48046353-48046814	Host
NW_008593410.1:4487-4874	Host
NC_007115.7:63053913-63054419	Virus
NC_041359.1:6475703-6475846	Virus
NC_058061.1:19471390-19471533	Virus

## Sheet: host_sample_10
Label	Class
NC_051197.1:28837828-28838451	Host		True negative rate	0.64
NC_037345.1:59604039-59605025	Host		False negative rate	0.36
NC_042963.1:4924323-4925090	Virus
NC_044989.1:58431844-58432113	Host
NC_051263.2:16010588-16011094	Virus
NC_021690.1:8216299-8216952	Host
NW_009952441.1:838804-838941	Host
NC_044328.1:57097640-57098104	Virus
NC_045434.1:36478224-36478805	Host
NW_020738034.1:253-531	Virus
NC_054848.1:21750435-21750656	Host
NT_176403.1:36496789-36496962	Virus
NC_037687.1:39953189-39954001	Host
NC_046996.1:18114572-18114892	Host
NC_045428.1:600007144-600008040	Host
NW_023416284.1:90384365-90386068	Host
NC_059083.1:17387730-17388230	Virus
NW_018657747.1:1947757-1947903	Host
NW_024412423.1:1375938-1376750	Host
NC_057852.1:3382869-3383327	Virus
NC_041772.1:36510481-36511350	Host
NC_064474.1:1149944-1150450	Virus
NC_052623.1:51357259-51357765	Virus
NW_024104356.1:900746-900919	Host
NW_025423262.1:60827-61312	Virus
NC_041818.1:13544746-13545048	Host
NW_020838075.1:365131-366729	Host
NC_056019.1:31479383-31479685	Host
NW_020339852.1:93368539-93369081	Host
NC_044323.1:81240557-81240988	Virus
NW_005087604.1:3108569-3109192	Host
NC_056674.1:484617-485513	Host
NW_022263598.1:23252-23590	Host
NC_055962.1:34868181-34868327	Virus
NW_024426663.1:77314819-77315631	Host
NC_064250.1:39059646-39061169	Host
NC_044324.1:10870642-10871145	Virus
NW_017728949.1:52240611-52240976	Host
NC_043977.1:4954992-4955117	Virus
NC_052643.1:21477372-21477764	Virus
NW_024885844.1:13899616-13899978	Host
NC_057852.1:109861605-109862066	Virus
NC_051435.1:4266634-4267113	Host
NC_000083.7:35189198-35190901	Host
NW_016824266.1:30067-30327	Host
NC_064408.1:419477-419962	Host
NW_007370654.1:28802092-28802875	Virus	Borna
NW_022261984.1:8880078-8880593	Virus
NC_047663.1:58378124-58378358	Host
NW_024525267.1:7914772-7916550	Host
